# Supplementary material for: Wheat straw increases the defense response and resistance of watermelon monoculture to Fusarium wilt
Source: BMC Plant Biol. 2019 Dec 11;19:551. doi: 10.1186/s12870-019-2134-y (PMC6907359; doi:10.1186/s12870-019-2134-y)
Supplement: Supplementary file 5 — Additional file 5. Fold-changes and P values for DEGs in the CK vs T1, CK vs T2 and T1 vs T2. [file 12870_2019_2134_MOESM5_ESM.xls]

## Sheet: CK-vs-T1.DGEsfilter.annot
Table S3a. Fold-changes and P values for DEGs between CK and T1
GeneID	CK_fpkm	T1_fpkm	log2Ratio(CK/T1)	Up/Down regulation (CK/T1)	Pvalue	FDR	Description
Cla009845	0.001	4.12333	12.0096	Up	2.07896e-27	6.91443e-25	FAD-binding domain
Cla020590	0.001	2.01333	10.9754	Up	9.97462e-06	0.000141753	Unknown Protein
Cla015870	0.001	1.39333	10.4443	Up	0.000528709	0.0041495	Auxin-induced SAUR-like protein
XLOC_024288	0.001	1.19	10.2167	Up	0.00126477	0.008413	hypothetical protein Csa_5G636610 [Cucumis sativus]
Cla003603	0.001	1.14667	10.1632	Up	0.00260349	0.014883	Unknown Protein
XLOC_017903	0.001	1.03	10.0084	Up	1.83104e-07	4.17864e-06	-
Cla020691	0.001	0.99	9.95128	Up	0.00201745	0.0122472	Unknown Protein
Cla010338	0.001	0.94	9.87652	Up	0.00861524	0.0383303	DNA-binding protein-like
Cla002161	0.001	0.893333	9.80305	Up	0.000993412	0.00695839	Glutaredoxin
XLOC_009541	0.001	0.763333	9.57617	Up	0.000665544	0.00501581	-
Cla000503	0.001	0.65	9.3443	Up	5.6606e-06	8.71337e-05	Polygalacturonase
Cla009690	0.001	0.63	9.29921	Up	0.00124933	0.00833328	Pollen allergen Phl p 11
Cla001498	0.001	0.563333	9.13785	Up	0.00856431	0.0381288	Glutaredoxin
Cla021427	0.001	0.503333	8.97537	Up	0.000108435	0.00110494	Unknown Protein
Cla003908	0.001	0.493333	8.94642	Up	0.00158672	0.0101263	Homeobox-leucine zipper protein
Cla007991	0.001	0.44	8.78136	Up	0.00234888	0.0137411	Retrotransposon protein
Cla011546	0.001	0.436667	8.77039	Up	0.0103679	0.0443481	Cytochrome P450
XLOC_017793	0.001	0.433333	8.75933	Up	0.00803368	0.0362678	-
Cla000502	0.001	0.43	8.74819	Up	0.000679301	0.00509488	Polygalacturonase
Cla016922	0.001	0.356667	8.47843	Up	0.00883626	0.0390907	DNA helicase
Cla011323	0.01	1.77667	7.47303	Up	9.35077e-06	0.00013407	Wall-associated receptor kinase-like 22
Cla021963	0.001	0.166667	7.38082	Up	0.00810134	0.0365001	Endoglucanase
Cla017641	0.04	1.67333	5.38658	Up	6.52076e-07	1.28531e-05	NHL3
XLOC_016864	0.0366667	0.656667	4.16262	Up	0.00114431	0.00778891	-
Cla014438	0.33	5.88333	4.1561	Up	2.34836e-08	6.48211e-07	F-box-like
Cla002065	0.0333333	0.57	4.09592	Up	0.000167273	0.00158138	Wall-associated receptor kinase 2
Cla005980	0.0433333	0.66	3.92892	Up	4.81389e-06	7.5533e-05	11S globulin seed storage protein
Cla018339	0.02	0.303333	3.92283	Up	0.000129487	0.00127837	Glutamine synthetase I
Cla009836	0.31	4.47667	3.85208	Up	4.64498e-08	1.20048e-06	Germin-like protein 4
XLOC_021022	0.0933333	1.33333	3.8365	Up	0.00479324	0.0243083	PREDICTED: phospholipase D alpha 1-like [Cucumis melo]
Cla020724	0.02	0.283333	3.82443	Up	0.00146519	0.00951831	Cytochrome P450
Cla007550	0.706667	8.33	3.55921	Up	5.94653e-20	8.378e-18	Sieve element occlusion b
Cla000644	0.206667	2.43	3.55558	Up	1.56615e-06	2.76055e-05	Unknown Protein
Cla003525	0.3	3.52667	3.55527	Up	2.96252e-12	1.55306e-10	Matrix metalloproteinase
Cla005393	0.0833333	0.966667	3.53605	Up	0.0021059	0.0126666	Unknown Protein
Cla016704	0.0766667	0.87	3.50434	Up	0.000298583	0.00254524	Ethylene-responsive transcription factor 10
Cla015541	0.166667	1.86	3.48027	Up	0.0066173	0.0312722	Unknown Protein
Cla000096	0.353333	3.78333	3.42056	Up	3.42869e-09	1.0903e-07	Ankyrin repeat protein-like
Cla007126	1.08333	11.2033	3.37038	Up	7.63803e-12	3.76117e-10	TPX2 family protein
Cla015879	0.216667	2.17333	3.32636	Up	9.87186e-09	2.90261e-07	NADP dependent sorbitol 6-phosphate dehydrogenase
Cla009415	0.08	0.79	3.30378	Up	0.00623558	0.0298437	Ovate family protein 11
Cla018047	0.0933333	0.896667	3.26411	Up	0.00248664	0.0143522	Unknown Protein
XLOC_021547	0.0666667	0.626667	3.23266	Up	0.00745647	0.0342471	-
Cla020486	0.21	1.94	3.2076	Up	0.000973923	0.00683465	Unknown Protein
Cla002791	2.82667	25.45	3.17049	Up	0.000233041	0.00207547	Nitrate reductase 2
Cla014146	0.206667	1.82333	3.1412	Up	2.73223e-06	4.53984e-05	Unknown Protein
Cla012555	0.07	0.61	3.12338	Up	2.28915e-05	0.00028864	Pectinesterase
Cla001199	3.73333	31.6733	3.08473	Up	4.43381e-25	1.07087e-22	Cysteine/Histidine-rich C1 domain family protein
XLOC_008773	0.32	2.69667	3.07503	Up	3.77711e-07	7.93272e-06	PREDICTED: zinc finger protein CONSTANS-LIKE 1 isoform X2 [Cucumis melo]
Cla009535	0.0566667	0.47	3.05209	Up	0.00321366	0.0177122	Matrix metalloproteinase
Cla021560	0.893333	7.38333	3.047	Up	1.40541e-06	2.50773e-05	Proteinase inhibitor
Cla015182	0.09	0.74	3.03953	Up	0.000295521	0.00252762	Peroxidase 1
Cla007026	0.33	2.64667	3.00364	Up	3.84343e-06	6.19838e-05	Agglutinin
Cla005414	0.273333	2.15333	2.97784	Up	3.339e-06	5.48071e-05	CASP-like protein POPTRDRAFT_834139
Cla002480	0.0633333	0.496667	2.97124	Up	0.00753931	0.0345199	Ribonuclease 2
Cla005230	0.136667	1.04	2.92785	Up	0.00653373	0.0309308	Nuclear transcription factor Y subunit B-3
Cla005865	3.09333	23.3967	2.91907	Up	5.65862e-21	8.96891e-19	Germin-like protein 16
Cla018167	1.68667	12.74	2.91712	Up	4.35051e-12	2.23451e-10	Unknown Protein
Cla013006	0.08	0.576667	2.84967	Up	0.000277725	0.00239868	Lectin-like receptor kinase
Cla022837	0.15	1.06	2.82103	Up	3.50541e-07	7.42356e-06	Choline dehydrogenase
Cla010759	0.16	1.13	2.82018	Up	0.00800199	0.0361811	Unknown Protein
Cla005041	1.32	9.24	2.80735	Up	1.33721e-11	6.41354e-10	Laccase
Cla010220	0.323333	2.23667	2.79026	Up	6.2132e-05	0.000691082	Basic helix-loop-helix family protein
Cla002609	4.14	28.4633	2.7814	Up	4.58944e-26	1.31142e-23	Argininosuccinate synthase
Cla019856	0.0666667	0.456667	2.7761	Up	0.000380397	0.0031369	TIR-NBS disease resistance-like protein
Cla005286	0.04	0.273333	2.77259	Up	0.00672997	0.0316646	COBRA-like protein
Cla007228	0.403333	2.75	2.76939	Up	2.04505e-05	0.000261436	Pollen ole e 1 allergen and extensin family protein
Cla002010	0.336667	2.27333	2.75542	Up	9.07064e-07	1.71612e-05	Phloem protein 2
Cla006036	0.236667	1.59667	2.75413	Up	1.01192e-07	2.44113e-06	Ankyrin repeat family protein
XLOC_023369	3.68667	24.77	2.7482	Up	1.70468e-08	4.81679e-07	hypothetical protein Csa_7G452240 [Cucumis sativus]
Cla021643	1.99333	13.3733	2.7461	Up	9.37478e-20	1.27648e-17	Membrane transporter D1
Cla005815	0.45	3.01667	2.74496	Up	2.147e-06	3.66343e-05	Inositol 1 4 5-trisphosphate 5-phosphatase-like protein
Cla022579	0.25	1.67	2.73985	Up	1.69934e-06	2.96187e-05	Glutamate receptor
Cla008475	0.303333	2.01333	2.73061	Up	0.00388167	0.0205296	Unknown Protein
Cla005830	20.0767	132.48	2.72218	Up	8.88672e-24	1.91802e-21	Protease inhibitor/seed storage/lipid transfer protein family protein
Cla021808	14.76	97.3867	2.72203	Up	7.10103e-14	4.72347e-12	Stress responsive alpha-beta barrel domain protein
Cla004654	1.75667	11.5867	2.72155	Up	1.39767e-13	8.97337e-12	Expansin
Cla013000	0.18	1.18333	2.71679	Up	3.65829e-06	5.92333e-05	Malonyl CoA anthocyanin 5-O-glucoside-6&apos&apos&apos-O-malonyltransferase
XLOC_003626	0.743333	4.86667	2.71085	Up	6.16353e-08	1.54951e-06	PREDICTED: uncharacterized protein LOC103336889 [Prunus mume]
Cla022547	5.74667	37.56	2.7084	Up	1.38601e-07	3.24599e-06	Patatin-like protein
Cla012024	0.05	0.326667	2.70782	Up	0.0023672	0.0138363	Xanthine/uracil permease family protein
Cla017519	3.67333	23.98	2.70667	Up	0.000216224	0.00195488	Cytochrome P450
Cla014461	0.913333	5.93667	2.70044	Up	1.50663e-06	2.66259e-05	Unknown Protein
Cla008088	0.57	3.69333	2.69589	Up	0.000260788	0.00227076	Unknown Protein
Cla019663	0.296667	1.9	2.67908	Up	3.73045e-05	0.000444412	BZIP transcription factor
Cla009837	39.9	252.357	2.661	Up	2.02554e-07	4.57619e-06	Germin-like protein 5
XLOC_015260	0.783333	4.93333	2.65486	Up	4.17448e-06	6.68444e-05	-
Cla006814	1.75333	11.0367	2.65413	Up	3.28251e-15	2.55155e-13	Oxidoreductase family protein
Cla016067	0.4	2.51667	2.65344	Up	1.43152e-07	3.33442e-06	GDSL esterase/lipase
Cla003708	1.62333	10.1867	2.64965	Up	3.22606e-11	1.44482e-09	Fasciclin-like arabinogalactan protein 3
Cla015239	0.293333	1.83667	2.64648	Up	0.0040204	0.0211461	MYB transcription factor
Cla009838	0.816667	5.11	2.6455	Up	2.34906e-05	0.000295277	Germin-like protein 4
Cla018948	0.326667	2.04	2.64268	Up	0.000239693	0.00212353	Nodulin MtN21 family protein
Cla002543	307.957	1918.75	2.63937	Up	1.79608e-14	1.27855e-12	Phytase
Cla014902	0.673333	4.17	2.63065	Up	1.53318e-05	0.00020545	Unknown Protein
Cla002229	2.19667	13.4633	2.61565	Up	1.77098e-13	1.12077e-11	Leucine-rich repeat/extensin
Cla014313	28.1833	172.603	2.61455	Up	3.09692e-35	1.84795e-32	Peroxidase
Cla020458	0.273333	1.67333	2.61399	Up	7.37952e-05	0.00079891	Pectinesterase
Cla001907	0.11	0.666667	2.59946	Up	0.00260895	0.0149099	Cytochrome P450
Cla017739	3.30333	19.8767	2.58908	Up	3.42165e-05	0.00041296	Cytochrome P450
Cla023448	0.2	1.20333	2.58896	Up	2.15728e-06	3.67481e-05	Catalase
XLOC_015398	0.206667	1.24	2.58496	Up	0.00338648	0.0184443	PREDICTED: glutelin type-A 2-like [Cucumis melo]
Cla011570	0.893333	5.24333	2.55321	Up	2.30554e-06	3.89789e-05	Cortical cell-delineating protein
Cla003618	11.4967	67.38	2.5511	Up	2.99085e-10	1.14704e-08	Ethylene responsive transcription factor 1b
Cla013375	0.67	3.92333	2.54985	Up	7.88472e-06	0.000116085	BZIP transcription factor family protein
Cla011361	6.46	36.9867	2.5174	Up	5.87444e-20	8.33431e-18	Bidirectional sugar transporter N3
Cla019853	0.113333	0.646667	2.51245	Up	0.00732134	0.0338118	Unknown Protein
Cla012223	22.22	126.723	2.51175	Up	0.000222896	0.00200271	Blue copper protein
Cla009570	1.74333	9.93667	2.51091	Up	6.11943e-06	9.33466e-05	Wiscott-Aldrich syndrome C-terminal
Cla013547	0.483333	2.75333	2.51009	Up	0.000447331	0.0036028	Aminotransferase family protein
Cla006619	0.323333	1.82	2.49284	Up	0.000504621	0.00398356	POZ domain protein
Cla018351	0.12	0.673333	2.48829	Up	0.00018971	0.00175695	Threonine dehydratase biosynthetic
Cla014480	0.126667	0.71	2.48678	Up	0.000803024	0.00586034	Cysteine-rich receptor-like protein kinase
Cla022383	2.18667	12.1933	2.47929	Up	0.0013537	0.00892551	Glutamate receptor
Cla019968	0.466667	2.6	2.47805	Up	1.74276e-06	3.02456e-05	Nicotianamine synthase
Cla020070	0.893333	4.96333	2.47404	Up	0.00168023	0.010635	Unknown Protein
Cla014647	0.853333	4.7	2.46148	Up	0.000129662	0.00127885	Heavy-metal-associated domain-
Cla022713	6.79333	37.2467	2.45492	Up	0.000610178	0.00468735	Hydroxycinnamoyl transferase
Cla006818	0.0633333	0.346667	2.45251	Up	0.00254202	0.0145768	4-coumarate-CoA ligase
XLOC_007815	1.08667	5.93	2.44812	Up	7.8271e-07	1.50453e-05	PREDICTED: MLO-like protein 13 [Cucumis sativus]
Cla010532	1.09667	5.96	2.44219	Up	0.000206493	0.00188539	Auxin Efflux Carrier
Cla020252	1.03667	5.63333	2.44204	Up	1.21424e-05	0.000168268	Peroxidase 5
Cla007025	51.03	276.737	2.4391	Up	1.03423e-25	2.69007e-23	Agglutinin
Cla003978	1.27667	6.90667	2.43561	Up	4.51881e-06	7.16231e-05	Subtilisin-like protease C1
Cla001678	0.533333	2.86667	2.42626	Up	0.000143232	0.00139505	Fatty acyl coA reductase
Cla012906	0.626667	3.35333	2.41983	Up	2.93257e-05	0.0003608	Unknown Protein
Cla021283	0.783333	4.18333	2.41695	Up	1.84348e-09	6.19761e-08	Glyoxylate reductase
Cla014291	0.356667	1.89667	2.41082	Up	1.82373e-05	0.000237789	Thaumatin-like protein
Cla005997	0.496667	2.64	2.41019	Up	0.000457903	0.00366612	Transcriptional regulator superman
Cla006733	1.62	8.56333	2.40218	Up	1.99675e-13	1.25031e-11	Unknown Protein
Cla018925	23.66	124.92	2.40048	Up	4.1406e-08	1.08393e-06	N-methyltransferase 1
Cla004750	3.46667	18.29	2.39943	Up	6.3988e-09	1.94923e-07	Ascorbate oxidase
Cla013832	1.08333	5.70333	2.39633	Up	0.000146527	0.00141965	Unknown Protein
Cla006573	3.21	16.8133	2.38896	Up	2.7995e-18	3.1908e-16	Laccase 1a
XLOC_011408	0.47	2.46	2.38793	Up	2.88177e-07	6.24629e-06	PREDICTED: -nerolidol synthase 1-like [Cucumis melo]
Cla010033	0.846667	4.42333	2.38527	Up	0.000667602	0.00502572	Fe-S metabolism associated SufE
Cla008418	7.29	37.8967	2.37808	Up	8.33184e-08	2.04644e-06	Unknown Protein
Cla006697	1.25333	6.50667	2.37615	Up	4.72326e-13	2.80192e-11	NAC domain protein IPR003441
Cla013892	0.123333	0.636667	2.36798	Up	0.00155736	0.00998214	Gibberellin 20-oxidase
XLOC_022243	0.473333	2.44	2.36595	Up	1.91795e-05	0.000247685	cell division control protein [Medicago truncatula]
Cla020398	0.356667	1.82333	2.35393	Up	0.000176559	0.0016568	LOB domain-
Cla020919	0.24	1.22667	2.35364	Up	0.000193243	0.0017853	Fasciclin-like arabinogalactan protein 17
Cla006873	0.46	2.33667	2.34475	Up	0.00340014	0.0184854	Unknown Protein
Cla012888	0.52	2.63667	2.34213	Up	0.00282494	0.0159068	Unknown Protein
Cla022237	0.253333	1.28	2.33703	Up	0.00171929	0.0108461	Protein AIG2
Cla018393	2.54333	12.7933	2.3306	Up	1.24658e-09	4.34545e-08	Germin-like protein 18
Cla002659	3.36	16.8867	2.32935	Up	0.000131376	0.00129449	UDP-glycosyltransferase 76E11
Cla012540	1.5	7.52333	2.32641	Up	5.51834e-06	8.52675e-05	L-lactate dehydrogenase
Cla001999	0.256667	1.28	2.31818	Up	0.00372422	0.019873	Phloem protein 2
Cla009624	1.15333	5.73	2.31273	Up	1.29324e-06	2.32599e-05	DNA-binding WRKY VQ
XLOC_002921	0.28	1.39	2.31159	Up	0.0017898	0.0111487	PREDICTED: probable protein Pop3 [Gossypium raimondii]
Cla020838	1.87	9.25333	2.30693	Up	0.000808713	0.00589338	Gibberellin-regulated protein 1
Cla005042	46.5667	230.05	2.30458	Up	2.72426e-24	6.21009e-22	Fasciclin-like arabinogalactan protein 7
Cla014570	10.3967	51.3333	2.30377	Up	0.000193419	0.0017853	Dehydrin
Cla023112	1.32333	6.51333	2.29922	Up	6.10302e-06	9.32366e-05	Ethylene-responsive transcription factor 13
XLOC_019021	0.276667	1.35667	2.29385	Up	0.000680574	0.00509878	PREDICTED: palmitoyl-monogalactosyldiacylglycerol delta-7 desaturase, chloroplastic-like isoform X1 [Cucumis melo]
Cla020343	1.04	5.07333	2.28635	Up	2.05206e-05	0.000262167	Unknown Protein
Cla011740	2.79667	13.6333	2.28536	Up	5.20168e-07	1.04487e-05	Centrin 2
Cla021856	0.593333	2.88	2.27915	Up	7.58754e-06	0.000112362	Glucan endo-1 3-beta-glucosidase A6
XLOC_009194	1.25667	6.01667	2.25936	Up	1.13693e-09	3.98377e-08	PREDICTED: retrovirus-related Pol polyprotein from transposon TNT 1-94 isoform X3 [Cucumis melo]
Cla015289	2.69333	12.8767	2.25729	Up	1.08985e-09	3.84539e-08	Unknown Protein
Cla015045	64.5633	308.283	2.25547	Up	0.000379812	0.00313374	Unknown Protein
Cla017905	5.28	25.0167	2.24428	Up	4.05877e-16	3.37477e-14	Laccase
Cla004376	0.673333	3.19	2.24416	Up	5.09632e-05	0.00058152	UDP-glucosyltransferase family 1 protein
Cla019992	6.92333	32.7933	2.24386	Up	1.2158e-16	1.07244e-14	Receptor-like protein kinase
Cla013475	1.23	5.82	2.24236	Up	0.000394716	0.00324079	NAC domain protein IPR003441
XLOC_008013	1.87667	8.86	2.23913	Up	6.81836e-07	1.33653e-05	-
Cla015131	15.7333	73.69	2.22764	Up	2.14883e-22	3.82417e-20	Beta xylosidase
XLOC_011837	0.143333	0.67	2.22479	Up	0.00090953	0.00651573	T4.5 [Malus x robusta]
Cla018550	11.76	54.8533	2.22169	Up	5.15803e-06	8.03281e-05	Cytochrome P450 family protein
Cla001435	1.44	6.71	2.22024	Up	1.32792e-05	0.000181297	Alcohol dehydrogenase zinc-binding domain protein
Cla015049	3.03667	14.0733	2.2124	Up	0.000203988	0.00186672	Rapid alkalinization factor 2
Cla017855	2.70333	12.4867	2.20758	Up	3.99542e-05	0.000472098	Glutathione S-transferase omega
Cla016179	35.18	162.297	2.20581	Up	9.97943e-16	8.09851e-14	Acetylornithine deacetylase or succinyl-diaminopimelate desuccinylase
Cla022664	0.0833333	0.383333	2.20163	Up	0.0109417	0.0462564	Carboxyl-terminal peptidase
Cla004441	0.14	0.643333	2.20014	Up	6.7315e-05	0.000737412	Subtilisin-like protease
Cla012206	7.67333	35.2433	2.19943	Up	4.32581e-14	2.91568e-12	Proline rich protein
Cla006273	0.546667	2.50667	2.19704	Up	0.00641775	0.0305426	Unknown Protein
Cla004896	9.38667	42.81	2.18926	Up	7.94211e-21	1.23e-18	Pectinesterase
Cla004669	20.1967	92.03	2.18799	Up	0.000307	0.00261149	Cysteine/Histidine-rich C1 domain family protein
Cla013818	0.436667	1.98	2.1809	Up	3.46978e-05	0.000417933	Nodulin MtN21 family protein
Cla020322	8.08333	36.6133	2.17935	Up	1.61531e-17	1.63613e-15	DNA-3-methyladenine glycosylase I
Cla015792	23.4233	105.957	2.17746	Up	2.90557e-10	1.11644e-08	O-methyltransferase family 2 protein
Cla021467	0.156667	0.706667	2.17333	Up	0.00105934	0.00732759	Flavin
Cla021157	10.1133	45.47	2.16866	Up	9.55345e-19	1.1606e-16	Dopamine beta-monooxygenase
Cla001909	0.213333	0.953333	2.15987	Up	0.00635799	0.030308	Short-chain dehydrogenase/reductase SDR
Cla011041	5.42	24.2033	2.15884	Up	4.27599e-14	2.89171e-12	NHL1
Cla017520	3.87333	17.0367	2.137	Up	0.00701295	0.0326852	Cytochrome P450
Cla021738	2.77333	12.1967	2.13679	Up	4.99109e-07	1.01259e-05	Rapid alkalinization factor
Cla003190	33.2	145.56	2.13236	Up	1.09868e-20	1.67594e-18	Peroxidase
Cla018122	31.5867	138.063	2.12794	Up	2.17714e-13	1.35907e-11	Laccase 1a
Cla006220	3.07667	13.4067	2.12351	Up	1.30884e-07	3.0769e-06	Peroxidase
Cla005535	5.39	23.4867	2.12348	Up	7.81518e-10	2.80914e-08	Receptor expression-enhancing protein 5
Cla010735	0.32	1.39333	2.1224	Up	0.00248218	0.0143349	Reductase 2
XLOC_001657	10.7667	46.74	2.11809	Up	5.68155e-17	5.31186e-15	PREDICTED: protein RSI-1-like [Cucumis melo]
Cla019742	1.79333	7.77333	2.11589	Up	2.05596e-07	4.62945e-06	FAD-binding domain-
Cla006602	0.546667	2.36	2.11005	Up	0.00205302	0.0124259	U-box domain-
Cla018815	1.14667	4.94	2.10706	Up	9.54049e-05	0.000990064	Xyloglucan endotransglucosylase/hydrolase 3
Cla008421	12.9133	55.5933	2.10605	Up	6.15223e-12	3.10489e-10	Cysteine proteinase inhibitor 4
Cla019434	9.08	39.09	2.10604	Up	4.0083e-16	3.34651e-14	Unknown Protein
Cla014213	0.926667	3.98333	2.10385	Up	8.43718e-06	0.000123058	GATA transcription factor 19
Cla014955	2.85667	12.2767	2.10351	Up	8.14394e-17	7.40916e-15	Receptor-like kinase
Cla016229	7.53667	32.2733	2.09834	Up	0.00179615	0.011178	Myb family transcription factor
Cla015783	2.37667	10.1733	2.09778	Up	0.00277688	0.0156754	Lysine/histidine transporter
Cla020524	5.09667	21.8133	2.09758	Up	3.73263e-08	9.87899e-07	Unknown Protein
Cla017706	0.303333	1.29667	2.09583	Up	0.000101621	0.00104761	Cytochrome P450
Cla003383	0.783333	3.33333	2.08927	Up	0.000301733	0.00256992	Peroxidase
Cla015116	1.78333	7.58	2.08762	Up	4.34589e-07	8.99385e-06	Unknown Protein
Cla011876	1.59	6.75667	2.08728	Up	1.87982e-05	0.000243537	Zinc finger protein 6
Cla021583	0.71	3.01667	2.08706	Up	1.6547e-08	4.69518e-07	Unknown Protein
Cla008458	0.98	4.16333	2.08689	Up	7.79495e-06	0.000114847	Expressed protein
Cla016794	1.29333	5.49333	2.08659	Up	0.00208034	0.0125464	RING finger protein
Cla009273	0.756667	3.21333	2.08634	Up	0.0034558	0.0187363	Major allergen mal d 1
Cla007993	1.90667	8.09667	2.08628	Up	5.24814e-06	8.1527e-05	Unknown Protein
Cla022521	17.0067	72.2067	2.08603	Up	3.72301e-22	6.51142e-20	Glycosyltransferase
Cla005079	0.98	4.15333	2.08342	Up	9.5458e-05	0.000990108	High-affinity nitrate transporter
Cla005080	0.98	4.15333	2.08342	Up	9.52761e-05	0.000989233	High-affinity nitrate transporter
Cla010301	0.6	2.54	2.08179	Up	0.000510144	0.0040209	cDNA clone J100026I16 full insert sequence
Cla006225	0.83	3.50667	2.07892	Up	0.00171577	0.010834	Receptor-like kinase
Cla001316	4.31667	18.1933	2.07542	Up	3.63816e-07	7.67266e-06	Rapid alkalinization factor 1
Cla002493	1.16333	4.89667	2.07354	Up	0.00549156	0.0270682	Riboflavin biosynthesis protein ribBA
Cla017330	2.41333	10.1567	2.07333	Up	0.00121007	0.00814052	Unknown Protein
Cla020284	2.14333	9.00333	2.0706	Up	4.3297e-13	2.57598e-11	Synaptotagmin A
Cla001653	0.27	1.13333	2.06954	Up	0.00470046	0.0239602	BHLH transcription factor-like
Cla004236	0.213333	0.893333	2.06609	Up	0.0062885	0.0300403	Trehalose-6-phosphate phosphatase
Cla012123	2.16	9.02333	2.06263	Up	0.000241877	0.00213821	AP2/ERF domain-
Cla010599	20.9533	87.4967	2.06205	Up	8.95532e-18	9.46279e-16	Unknown Protein
Cla018942	32.01	133.003	2.05487	Up	2.36797e-06	3.99015e-05	Glutathione S-transferase
Cla008735	22.1233	91.8833	2.05423	Up	1.18154e-20	1.78889e-18	Solute carrier family 35 member E3
Cla017790	0.48	1.99333	2.05408	Up	4.04556e-05	0.000477188	Heparan-alpha-glucosaminide N-acetyltransferase
Cla011751	12.0133	49.8367	2.05257	Up	4.06835e-15	3.13835e-13	Monodehydroascorbate reductase
Cla019614	2.30667	9.51667	2.04465	Up	8.59012e-06	0.000124929	Glucan endo-1 3-beta-glucosidase 1
Cla015791	0.99	4.08333	2.04425	Up	6.92803e-07	1.35672e-05	O-methyltransferase family 2 protein
Cla009835	0.793333	3.26667	2.04182	Up	0.00271909	0.0154337	Germin-like protein 12
Cla019969	4.22	17.3067	2.03601	Up	0.000939885	0.00665331	Nicotianamine synthase
Cla005984	0.38	1.55333	2.0313	Up	0.000250218	0.00219568	Phosphate transporter
Cla016065	3.06667	12.5233	2.02988	Up	0.00195467	0.0119319	PBSP domain-
Cla014043	2.79	11.39	2.02943	Up	0.00181696	0.0112849	VQ motif-
Cla004892	0.68	2.77	2.02628	Up	0.000291896	0.00249978	Unknown Protein
Cla013409	2.01667	8.21333	2.026	Up	1.09409e-06	2.00065e-05	Peroxidase
XLOC_011227	2.58	10.5	2.02495	Up	1.43896e-07	3.34789e-06	hypothetical protein Csa_1G505900 [Cucumis sativus]
Cla008257	6.51	26.4833	2.02436	Up	0.000895274	0.00642722	Unknown Protein
Cla019738	48.29	196.357	2.02368	Up	0.00036521	0.00302423	FAD-binding domain-
Cla017785	11.03	44.75	2.02045	Up	6.35011e-06	9.64303e-05	Carbonic anhydrase
Cla004771	2.38667	9.67667	2.01951	Up	2.44734e-09	8.06032e-08	Callose synthase
Cla022257	0.73	2.95333	2.01638	Up	6.41927e-07	1.2681e-05	Calmodulin-binding protein-like protein
Cla011593	140.887	569.523	2.01522	Up	0.00185899	0.0115065	Aquaporin
Cla005441	0.446667	1.80333	2.0134	Up	0.000148108	0.00143359	Aminotransferase-like protein
Cla019369	0.28	1.13	2.01282	Up	0.00113088	0.00771465	Unknown Protein
Cla016800	3	12.0667	2.00799	Up	3.70584e-09	1.17459e-07	Multidrug resistance protein mdtK
Cla012771	10.29	41.3267	2.00583	Up	1.19439e-18	1.4254e-16	Exostosin-like glycosyltransferase
Cla017067	6.89	27.6333	2.00383	Up	0.00429413	0.0222925	Alpha-dioxygenase
Cla006800	4.39	17.58	2.00164	Up	3.48472e-05	0.000418579	Cytochrome P450
Cla018098	10.6533	42.6033	1.99966	Up	8.15839e-19	1.00925e-16	Protein trichome birefringence-like 33
Cla008346	8.92667	35.6267	1.99676	Up	0.000143306	0.0013951	WRKY transcription factor 73
Cla012461	0.34	1.35333	1.99291	Up	0.0092462	0.0404369	Ethylene-responsive transcription factor 4
Cla009728	1.73333	6.88	1.98886	Up	0.000699072	0.00520851	Nuclear protein
Cla010973	2.45	9.70667	1.98619	Up	1.92274e-05	0.000248146	UPA24
Cla022485	68.7667	272.36	1.98573	Up	7.64118e-20	1.05459e-17	Isoflavone reductase-like protein 5
Cla014265	4.74667	18.7733	1.9837	Up	3.89105e-14	2.64904e-12	Cytochrome P450
Cla017836	15.8433	62.4033	1.97775	Up	1.22095e-20	1.83486e-18	Galactosylgalactosylxylosylprotein 3-beta-glucuronosyltransferase 1
Cla015592	4.16667	16.4067	1.97732	Up	2.61202e-06	4.35079e-05	Phosphatase
Cla007557	29.94	117.813	1.97636	Up	1.62021e-12	8.78901e-11	Sieve element occlusion b
Cla009271	41.6467	163.71	1.97487	Up	0.00296254	0.0165394	Major allergen Mal d 1.0502
Cla009964	0.6	2.35667	1.97371	Up	7.81948e-07	1.50453e-05	AP2-like ethylene-responsive transcription factor
Cla013503	0.133333	0.523333	1.97269	Up	0.0067926	0.0319074	F-box family protein
Cla022311	0.57	2.23667	1.97232	Up	0.00116378	0.00789311	Os06g0524700 protein
Cla001431	9.66333	37.7967	1.96767	Up	0.00185914	0.0115065	Alcohol dehydrogenase zinc-binding domain protein
Cla022484	22.8333	89.2533	1.96676	Up	3.76027e-16	3.16549e-14	Isoflavone reductase-like protein 4
Cla008896	0.643333	2.50667	1.96213	Up	0.000413381	0.00336679	Flavanone-3-hydroxylase
Cla001652	0.436667	1.69667	1.9581	Up	0.0102565	0.0439459	BHLH transcription factor-like
Cla017369	0.996667	3.87	1.95715	Up	7.28273e-10	2.63843e-08	Beta xylosidase
Cla006293	4.96333	19.25	1.95548	Up	6.50512e-07	1.28381e-05	Unknown Protein
XLOC_019825	6.63333	25.6667	1.95209	Up	5.23269e-09	1.61831e-07	-
Cla005136	10.4433	40.4	1.95177	Up	6.45491e-10	2.35959e-08	Germin-like protein 2
XLOC_000009	2.19333	8.47667	1.95037	Up	8.67885e-05	0.000910897	lipoxygenase 1 [Cucumis sativus]
Cla002432	3.27	12.6333	1.94987	Up	4.07296e-08	1.06835e-06	Protein trichome birefringence-like 33
XLOC_022946	1.34	5.17667	1.94979	Up	1.53187e-05	0.000205411	-
Cla011572	3.44333	13.2933	1.94883	Up	2.87722e-05	0.000355499	Cortical cell-delineating protein
Cla014448	2.02333	7.80667	1.94797	Up	7.94144e-05	0.000849126	Unknown Protein
Cla018279	38.56	148.617	1.94642	Up	1.57399e-18	1.84135e-16	Fasciclin-like arabinogalactan protein 6
Cla021127	9.02333	34.7	1.9432	Up	2.47325e-09	8.13245e-08	Unknown Protein
Cla010106	8.32667	31.9967	1.94211	Up	0.000355041	0.00295329	Nodulin MtN21 family protein
Cla023145	15.2833	58.63	1.93968	Up	0.00220376	0.0131114	Nitrate reductase
Cla020106	2.53667	9.72	1.93802	Up	7.13074e-06	0.000106374	Exocyst complex component 7
Cla002212	11.1067	42.5533	1.93785	Up	1.6092e-05	0.000213522	Carboxyl methyltransferase 4
Cla006511	11.7433	44.9267	1.93573	Up	2.09433e-14	1.47023e-12	Blue copper protein
Cla003329	4.55333	17.41	1.93492	Up	2.36734e-12	1.25729e-10	RING zinc finger protein-like
XLOC_011768	0.73	2.79	1.9343	Up	0.000663127	0.00500689	PREDICTED: heavy metal-associated isoprenylated plant protein 26-like [Populus euphratica]
Cla022725	1.51	5.76333	1.93235	Up	2.92625e-05	0.00036046	Pectate lyase
Cla004000	0.626667	2.39	1.93124	Up	0.0101624	0.0435979	cDNA clone J065136J21 full insert sequence
Cla008916	7.44333	28.36	1.92984	Up	1.5526e-08	4.41783e-07	RING finger protein 13
Cla004959	0.403333	1.53667	1.92976	Up	0.011904	0.0494487	Dehydration stress-induced protein
Cla020036	0.856667	3.26333	1.92954	Up	9.26294e-06	0.000133092	Os04g0163800 protein
Cla019043	11.5267	43.7833	1.92541	Up	8.77664e-15	6.49856e-13	COBRA-like protein
Cla021956	0.363333	1.38	1.9253	Up	0.00451224	0.0231993	Dimethylaniline monooxygenase
Cla008444	10.69	40.54	1.92308	Up	2.67545e-20	3.90501e-18	Glycogenin-like protein
Cla004893	6.69	25.3333	1.92096	Up	6.51899e-13	3.8005e-11	Protein IQ-domain 21
Cla014437	5.22	19.7667	1.92095	Up	0.000106753	0.00109219	F-box-like
Cla013303	1.37333	5.19667	1.9199	Up	0.000233458	0.00207737	Unknown Protein
Cla007027	0.536667	2.03	1.91938	Up	0.00174274	0.0109498	Pore-forming toxin-like protein Hfr-2
Cla022418	52.04	196.813	1.91914	Up	2.4338e-17	2.39694e-15	Tubulin beta-1 chain
Cla014173	8.05333	30.4133	1.91705	Up	6.06242e-07	1.20347e-05	Unknown Protein
Cla001440	704.087	2649.91	1.91212	Up	9.36232e-08	2.28023e-06	Phloem filament protein
Cla006196	3.26	12.2633	1.91141	Up	7.32412e-06	0.000108817	Terminal flower 1
Cla012342	32.53	122	1.90704	Up	0.00237207	0.0138494	Aldehyde dehydrogenase
Cla017965	11.41	42.6633	1.9027	Up	2.10846e-15	1.6516e-13	Laccase 1a
Cla017483	4.51	16.8633	1.90269	Up	1.01832e-13	6.64296e-12	ABC transporter G family member 42
XLOC_005848	11.39	42.5533	1.9015	Up	7.24022e-13	4.173e-11	PREDICTED: gibberellin-regulated protein 9 [Cucumis melo]
Cla000378	2.5	9.33	1.89995	Up	1.79912e-07	4.11505e-06	NAC domain protein IPR003441
Cla019769	2.24333	8.37	1.89958	Up	2.23453e-05	0.000282279	Os01g0686000 protein
Cla003976	3.01667	11.2367	1.89719	Up	0.00575011	0.0280534	Subtilisin-like serine protease
Cla021616	2.15333	8.01667	1.89643	Up	1.34479e-05	0.000182994	Unknown Protein
Cla005101	6.34333	23.5767	1.89405	Up	2.80379e-13	1.71853e-11	Os03g0859900 protein
Cla020461	6.94	25.7933	1.89399	Up	1.27272e-06	2.29723e-05	Beta-D-glucosidase
Cla005027	0.743333	2.76	1.89259	Up	0.0112212	0.0472215	F-box family protein
Cla011701	5.10333	18.87	1.88658	Up	2.00036e-09	6.68587e-08	Unknown Protein
Cla015878	38.87	143.647	1.8858	Up	5.10424e-12	2.60188e-10	NADP dependent sorbitol 6-phosphate dehydrogenase
Cla019538	0.94	3.47333	1.88559	Up	0.000246076	0.0021706	Glucan endo-1 3-beta-glucosidase 12
Cla008830	1.27333	4.70333	1.88507	Up	0.000137812	0.00135069	Calmodulin
Cla014282	2.69667	9.95667	1.88449	Up	0.000845234	0.00611777	Unknown Protein
Cla018801	5.67667	20.95	1.88383	Up	7.9372e-07	1.52231e-05	Pathogenesis-related protein PR-1
Cla011417	5.21667	19.25	1.88366	Up	3.80458e-09	1.20042e-07	MYB transcription factor
Cla019353	2.43333	8.97333	1.88271	Up	0.00520776	0.025934	Unknown Protein
Cla013376	13.4533	49.59	1.88209	Up	5.91926e-14	3.96336e-12	BCL-2 binding anthanogene-1
Cla012045	4.99	18.3867	1.88155	Up	1.33976e-05	0.000182669	Acid phosphatase-like protein
Cla005100	0.126667	0.466667	1.88136	Up	0.000770154	0.00566119	ABC transporter G family member 9
Cla019352	2.1	7.73667	1.88132	Up	0.00252105	0.0145139	Unknown Protein
Cla014301	16.87	62.07	1.87944	Up	2.76858e-12	1.45893e-10	Ascorbate peroxidase
Cla008201	0.416667	1.53	1.87657	Up	6.8576e-05	0.000750415	UDP-glycosyltransferase-like protein
Cla022864	0.703333	2.57333	1.87136	Up	0.00173234	0.0109047	Transcription factor
Cla005677	0.373333	1.36333	1.8686	Up	0.000451245	0.00362282	NAC domain protein IPR003441
Cla019517	0.476667	1.74	1.86803	Up	0.000832783	0.0060449	Pectinesterase
Cla011204	1.62333	5.92333	1.86745	Up	0.00308953	0.0171305	Cytokinin oxidase/dehydrogenase
Cla013414	3.25333	11.8367	1.86327	Up	6.01724e-08	1.51838e-06	ATOFP17/OFP17
Cla007342	46.38	168.48	1.861	Up	4.77021e-16	3.93407e-14	Tubulin beta chain
Cla007036	28.7933	104.583	1.86085	Up	1.23578e-15	9.94905e-14	Protein IQ-domain 13
Cla016035	1.12667	4.07667	1.85533	Up	5.30116e-07	1.06275e-05	Leucine-rich repeat-
Cla016656	1.92667	6.96667	1.85436	Up	7.397e-05	0.000799949	Chitinase-like protein
Cla023038	1.09333	3.95	1.85312	Up	0.00106603	0.00735501	RING finger protein
Cla022967	17.87	64.4267	1.85012	Up	4.71172e-10	1.76368e-08	Cytochrome P450
Cla022529	0.71	2.55333	1.84649	Up	3.06101e-06	5.04892e-05	Guanine nucleotide-binding protein subunit beta-like protein
Cla007793	3.64333	13.1	1.84624	Up	2.08263e-06	3.56259e-05	Ring finger protein
Cla013276	4.12	14.7833	1.84326	Up	9.06383e-07	1.71612e-05	Embryo-specific 3
Cla016102	3.16	11.3367	1.843	Up	1.31234e-05	0.000179412	Cationic amino acid transporter
Cla022885	4.42333	15.8433	1.84067	Up	2.533e-11	1.14453e-09	Alpha-galactosidase 2
Cla019905	17.1467	61.3733	1.83968	Up	2.40051e-10	9.29419e-09	Lipoxygenase
Cla021778	96.5167	345.453	1.83964	Up	4.23033e-18	4.6644e-16	Endochitinase
Cla014042	2.66	9.52	1.83954	Up	1.03343e-06	1.91298e-05	Unknown Protein
Cla004668	1.09667	3.92333	1.83895	Up	5.72678e-05	0.000643683	Cysteine/Histidine-rich C1 domain family protein
Cla006387	1.03333	3.69333	1.83762	Up	0.000747292	0.00551311	Heavy metal-associated domain
Cla022335	2.61	9.32333	1.8368	Up	1.27471e-05	0.000175212	Cortical cell-delineating protein
Cla003333	0.496667	1.77333	1.83611	Up	0.00347952	0.0188398	Immunophilin / FKBP-type peptidyl-prolyl cis-trans isomerase-like protein
Cla019149	27.7	98.64	1.83229	Up	4.97938e-07	1.01123e-05	Germin-like protein
Cla014307	1.37333	4.88667	1.83117	Up	3.03647e-06	5.02069e-05	Mid1-complementing activity 1
Cla022256	1.30333	4.63667	1.83088	Up	0.00667761	0.0314857	Unknown Protein
Cla019904	8.92333	31.7	1.82883	Up	3.50173e-10	1.33289e-08	Lipoxygenase
Cla015580	29.33	104.16	1.82835	Up	1.54338e-18	1.82047e-16	Harpin-induced protein-like
Cla002453	5.59333	19.8533	1.8276	Up	8.71989e-10	3.12009e-08	Unknown Protein
Cla008423	76.2167	270.29	1.82633	Up	1.47326e-09	5.06602e-08	Unknown Protein
Cla016078	38.77	137.22	1.82348	Up	1.38494e-15	1.10634e-13	Unknown Protein
Cla010797	1.65333	5.85	1.82306	Up	0.000275644	0.00238273	BZIP transcription factor
Cla001088	3.5	12.38	1.82258	Up	0.00593924	0.0287853	Late embryogenesis abundant-like protein
Cla002959	1.03667	3.66667	1.82252	Up	1.57482e-05	0.000209921	Ethylene responsive transcription factor 2b
Cla015007	33.46	118.243	1.82125	Up	8.72232e-07	1.65847e-05	O-methyltransferase
Cla012222	5.43	19.1867	1.82108	Up	0.00206907	0.0124895	Blue copper protein
Cla021523	2.11	7.44	1.81806	Up	0.00247563	0.0143052	Phosphate transporter 1
Cla008182	0.94	3.31333	1.81755	Up	0.00311585	0.0172717	Glucan 1 4-beta-glucosidase
Cla016932	1363.61	4804.64	1.817	Up	9.54904e-08	2.32291e-06	Jasmonate-induced protein
Cla013407	28.78	101.393	1.81682	Up	0.000708195	0.00527068	Peroxidase
Cla009735	5.93333	20.9033	1.81682	Up	4.07581e-08	1.06835e-06	Plasma membrane associated protein
Cla003632	0.796667	2.80667	1.81681	Up	3.30797e-05	0.00040043	Unknown Protein
Cla021914	0.543333	1.91333	1.81618	Up	0.00501483	0.0251523	PsbP domain-
Cla007422	1.27333	4.47667	1.81381	Up	0.00625798	0.0299156	LYR motif-
Cla008351	4.13	14.51	1.81283	Up	8.94242e-08	2.19111e-06	Expressed protein
Cla011801	0.156667	0.55	1.81173	Up	0.0120593	0.0499608	Sodium Bile acid symporter family protein expressed
Cla022517	0.73	2.56	1.81018	Up	0.000195766	0.00180286	Thaumatin-like protein
Cla019650	31.5267	110.447	1.80871	Up	3.39069e-17	3.26021e-15	Cellulose synthase A1
Cla005776	32.88	115.033	1.80677	Up	3.43277e-18	3.82659e-16	Cellulose synthase 3
Cla005289	64.78	226.61	1.80659	Up	6.38453e-12	3.19038e-10	Early nodulin-55-1
Cla022565	20.5433	71.8067	1.80545	Up	2.27834e-08	6.31462e-07	Calcium-dependent protein kinase 18
Cla008622	0.763333	2.66333	1.80285	Up	0.00173361	0.0109093	NHL1
Cla011422	1.73	6.03333	1.80218	Up	5.15089e-07	1.03672e-05	Nuclear transport factor 2 family protein
Cla014019	3.24667	11.31	1.80057	Up	0.000779559	0.0057117	Acetyltransferase GNAT family protein expressed
Cla022570	6.14333	21.3733	1.79872	Up	3.36482e-13	2.03777e-11	Glycogenin-like protein
XLOC_021278	0.266667	0.926667	1.79701	Up	0.00131924	0.00871805	-
Cla013966	42.3733	147.193	1.79648	Up	1.62097e-17	1.63613e-15	DUF579 protein
Cla009872	9.16667	31.78	1.79365	Up	1.01519e-05	0.000143628	Unknown Protein
Cla001396	14.9	51.6333	1.79299	Up	0.00134682	0.00888303	Dirigent-like protein
Cla006941	6.75667	23.41	1.79274	Up	1.1105e-09	3.90466e-08	Gibberellin 20-oxidase
Cla020987	1.06333	3.68333	1.79242	Up	7.23386e-07	1.40575e-05	Synaptotagmin A
Cla017649	5.34333	18.4733	1.78963	Up	0.00178105	0.0111079	Receptor expression-enhancing protein 3
Cla002067	0.49	1.69333	1.78901	Up	0.0017646	0.0110426	Receptor-like protein kinase At3g21340
Cla010200	4.72333	16.3067	1.78758	Up	0.00718872	0.0333283	Casparian strip membrane protein Os06g0231050
Cla009773	10.7733	37.1933	1.78758	Up	2.25378e-11	1.02984e-09	Binding protein
Cla004217	12.6067	43.5	1.78683	Up	0.00445412	0.0229586	Acidic chitinase
Cla017550	3.60333	12.4267	1.78604	Up	0.000246742	0.00217459	Receptor-like kinase
Cla008723	0.463333	1.59667	1.78494	Up	0.000141264	0.00137853	Receptor-like protein kinase
XLOC_021586	1.26667	4.36	1.78329	Up	6.54727e-06	9.86125e-05	PREDICTED: uncharacterized protein LOC105434766 [Cucumis sativus]
Cla015911	0.196667	0.676667	1.78269	Up	0.00325066	0.0178483	Malonyl-coenzyme:anthocyanin 5-O-glucoside-6&apos;&apos;&apos;-O-malonyltransferase
Cla012029	22.5167	77.4667	1.78258	Up	0.00375967	0.0200174	Serine/threonine-protein kinase DDB_G0283821
Cla000760	11.35	38.9967	1.78066	Up	3.77928e-09	1.1943e-07	Dirigent protein
Cla002541	200.723	689.267	1.77985	Up	1.96585e-07	4.4662e-06	Jasmonate-induced protein
Cla018090	3.79	13.0067	1.77898	Up	1.34485e-05	0.000182994	Pyruvate decarboxylase 1
Cla001046	2.91333	9.99667	1.77878	Up	2.60989e-06	4.35079e-05	Late embryogenesis abundant hydroxyproline-rich glycoprotein
Cla020634	1.35333	4.64333	1.77864	Up	3.54133e-06	5.75693e-05	Acetyl xylan esterase A
Cla012334	12.8767	44.1733	1.77842	Up	7.35495e-05	0.000796675	Heavy-metal-associated domain-
Cla008259	1.27	4.35667	1.7784	Up	0.000189421	0.00175559	Unknown Protein
Cla006467	5.23667	17.92	1.77485	Up	3.78448e-08	9.98433e-07	Xyloglucan endotransglucosylase/hydrolase 2
Cla005501	8.48333	29.0267	1.77468	Up	2.71615e-08	7.41302e-07	Auxin responsive SAUR protein
Cla011111	3.47	11.8033	1.76619	Up	5.99329e-07	1.19208e-05	Leucine-rich repeat receptor-like protein kinase
Cla019186	11.1233	37.8133	1.76531	Up	9.32066e-13	5.29685e-11	BURP domain-
Cla011983	25.1433	85.4667	1.76519	Up	1.43569e-13	9.18843e-12	Expressed protein
XLOC_003888	0.47	1.59667	1.76433	Up	0.00780567	0.0354117	-
Cla009961	4.97333	16.8933	1.76417	Up	0.00672911	0.0316646	Unknown Protein
Cla020404	1.31333	4.44667	1.75949	Up	0.00745508	0.0342471	Protein MKS1
Cla001301	0.406667	1.37667	1.75926	Up	0.00543088	0.0268348	Hydroxycinnamoyl-CoA shikimate/quinate hydroxycinnamoyl transferase
Cla020315	17.7233	59.8367	1.75538	Up	0.00460614	0.0235686	Cytochrome P450
Cla010530	0.986667	3.33	1.75489	Up	0.00386756	0.0204743	Auxin Efflux Carrier
Cla011852	2.08333	7.03	1.75463	Up	2.84038e-06	4.71568e-05	Zinc finger protein
Cla014341	5.15667	17.3933	1.75402	Up	0.00120947	0.00814052	Chitinase
Cla010182	5.68667	19.16	1.75244	Up	0.00602592	0.0290527	Glutathione S-transferase 12
Cla007002	0.126667	0.426667	1.75207	Up	0.00143796	0.00939259	Leucine-rich repeat receptor-like tyrosine-protein kinase At2g41820
Cla007549	12.9733	43.4467	1.7437	Up	2.72016e-11	1.22365e-09	Sieve element occlusion b
Cla006005	1.15667	3.86667	1.74112	Up	0.01034	0.0442475	Unknown Protein
Cla013894	3.80667	12.72	1.7405	Up	0.000156456	0.00149374	Unknown Protein
Cla004568	1.31	4.37667	1.74027	Up	6.26021e-05	0.000695167	class IV heat shock protein
Cla007313	8.28	27.66	1.7401	Up	0.0025748	0.0147439	Cytochrome P450
XLOC_000554	0.716667	2.38667	1.73562	Up	0.00022815	0.00204159	PREDICTED: CLAVATA3/ESR -related protein 45 [Fragaria vesca subsp. vesca]
Cla004551	0.703333	2.34	1.73423	Up	5.12206e-07	1.03194e-05	Ferric reductase oxidase
Cla018621	2.43667	8.10667	1.7342	Up	0.00598571	0.0289139	1-aminocyclopropane-1-carboxylate oxidase
Cla005315	5.44	18.0867	1.73325	Up	1.96551e-06	3.38221e-05	Endoribonuclease L-PSP family protein
Cla006964	0.466667	1.55	1.7318	Up	0.0060247	0.0290527	Unknown Protein
Cla002427	10.5433	34.9767	1.73006	Up	2.94175e-13	1.79766e-11	IQ-domain 10
Cla022838	42.7267	141.52	1.7278	Up	0.00248054	0.0143295	Choline dehydrogenase
Cla008147	1.28333	4.25	1.72757	Up	4.3468e-07	8.99385e-06	Chloroplast unusual positioning 1B
Cla022632	25.6967	85.09	1.72741	Up	1.51926e-09	5.19775e-08	LIM domain protein
Cla003613	3.78333	12.5167	1.72612	Up	0.0118491	0.0492812	Pectinesterase
XLOC_021447	0.553333	1.83	1.72562	Up	0.00106216	0.00733962	-
Cla017188	5.48667	18.1333	1.72464	Up	2.63004e-10	1.01442e-08	Receptor-like kinase
Cla013647	14.9967	49.5067	1.72298	Up	4.49446e-10	1.68546e-08	Oxidoreductase family protein
Cla017001	11.5133	38	1.72269	Up	0.00172082	0.0108524	Ribonuclease
Cla018322	5.13	16.92	1.7217	Up	1.01227e-06	1.88109e-05	S-adenosylmethionine synthase
Cla001787	0.583333	1.92333	1.72122	Up	0.00624854	0.0298884	TMV response-related protein
Cla021676	19.95	65.7667	1.72097	Up	2.75932e-08	7.51425e-07	Plasma membrane associated protein
Cla004752	5.03333	16.58	1.71986	Up	0.000210043	0.00191092	Ascorbate oxidase
Cla021097	11.06	36.3833	1.71793	Up	1.67037e-11	7.82643e-10	Malate dehydrogenase
XLOC_015099	1.77667	5.83667	1.71597	Up	0.00166093	0.0105402	PREDICTED: glu S.griseus protease inhibitor-like [Glycine max]
Cla018494	0.39	1.28	1.7146	Up	0.00304958	0.0169507	Core-2/I-branching beta-1 6-N-acetylglucosaminyltransferase family protein
Cla022480	5.74333	18.8433	1.71409	Up	1.01053e-06	1.88088e-05	CBS domain protein
Cla001758	3.78333	12.4033	1.713	Up	0.000913604	0.00654029	Cation/H+ antiporter
Cla019474	5.6	18.3233	1.71018	Up	1.09657e-07	2.62041e-06	Carboxypeptidase C
Cla014003	2.69667	8.82333	1.71015	Up	3.11733e-07	6.69962e-06	Unknown Protein
Cla007736	0.92	3.01	1.71006	Up	0.00508061	0.0254319	Unknown Protein
Cla009774	13.8067	45.14	1.70904	Up	9.9412e-07	1.85887e-05	Gibberellin 2-oxidase
Cla015655	48.1267	157.327	1.70885	Up	9.08069e-14	5.96211e-12	Fasciclin-like arabinogalactan protein 2
Cla014565	49.5033	161.627	1.70707	Up	4.40038e-11	1.91167e-09	Peroxidase
Cla005168	3.47667	11.33	1.70437	Up	0.000155635	0.00148729	Calmodulin binding protein-like protein
Cla015745	4.08	13.28	1.70261	Up	2.28508e-08	6.32466e-07	Expressed protein
Cla001049	3.94333	12.82	1.70091	Up	7.62116e-08	1.88789e-06	Yellow-leaf-specific gene 9
Cla017867	3.17	10.28	1.69729	Up	0.00186757	0.011534	Exocyst complex component 7
Cla010861	15.4	49.9	1.69611	Up	8.46075e-11	3.49095e-09	Rho GDP-dissociation inhibitor 1
Cla011585	4.83667	15.67	1.69592	Up	3.01415e-07	6.50544e-06	Pectinesterase
Cla007153	4.24333	13.7433	1.69546	Up	0.000152829	0.00147017	Unknown Protein
Cla001346	25.0733	81.1833	1.69503	Up	5.96916e-10	2.18596e-08	Membrane transporter D1
Cla022370	6.33	20.4733	1.69347	Up	7.73254e-05	0.000829603	Membrane-associated progesterone receptor component 1
Cla007876	3.57667	11.5433	1.69037	Up	0.00475289	0.0241974	Ammonium transporter
Cla015115	1.74667	5.62333	1.68682	Up	8.50185e-05	0.000897184	Unknown Protein
Cla022839	2.03	6.52667	1.68487	Up	0.00918761	0.0402442	Choline dehydrogenase
XLOC_010096	5.43	17.4467	1.68393	Up	0.00891465	0.0393961	BnaA07g31240D [Brassica napus]
Cla005866	7.71667	24.7867	1.68351	Up	2.94647e-05	0.000362071	Unknown Protein
Cla022583	2.10333	6.75	1.68221	Up	1.88023e-07	4.28126e-06	Heat stress transcription factor
Cla017908	3.73	11.9633	1.68137	Up	1.20833e-07	2.86147e-06	Laccase
Cla012885	1.90333	6.10333	1.68107	Up	0.00237987	0.0138903	Unknown Protein
Cla013469	19.89	63.74	1.68016	Up	1.38109e-06	2.46869e-05	LOB domain protein 4
Cla020255	1.88667	6.04333	1.6795	Up	0.000927038	0.00659347	Unknown Protein
XLOC_018602	1.08333	3.46667	1.67807	Up	0.000108277	0.00110388	-
Cla004579	5.20667	16.6567	1.67767	Up	1.30127e-08	3.75535e-07	Ankyrin repeat-
Cla005044	5.72333	18.3	1.67692	Up	0.00376266	0.0200202	MLO-like protein 3
Cla009623	85.4133	272.803	1.67533	Up	8.55521e-14	5.63533e-12	Pistil extensin like protein
Cla019377	0.533333	1.70333	1.67525	Up	0.00228305	0.0134569	Beta-1 3-galactosyltransferase 6
Cla023281	16.46	52.5633	1.67509	Up	7.57439e-12	3.73891e-10	Glucan endo-1 3-beta-glucosidase 1
Cla016608	9.80333	31.28	1.6739	Up	1.45017e-11	6.90637e-10	Endoglucanase 22
Cla014477	0.28	0.893333	1.67377	Up	0.00128755	0.00853932	Cysteine-rich receptor-like protein kinase 8
Cla017832	2.06	6.57	1.67325	Up	3.93113e-05	0.000465309	Arabidopsis thaliana genomic DNA chromosome 5 P1 clone MOK16
Cla020811	0.94	2.99667	1.67263	Up	0.0031889	0.0176189	Glyoxal oxidase
Cla002144	2.36	7.52	1.67195	Up	0.000170918	0.00161208	mRNA clone RTFL01-09-F11
Cla005678	4.77	15.1967	1.67169	Up	0.00124357	0.0083074	SAUR-like auxin-responsive protein
Cla015026	0.31	0.986667	1.67029	Up	0.00893356	0.0394473	Auxin efflux carrier
Cla005459	3.63333	11.5633	1.67019	Up	1.16317e-06	2.11455e-05	Unknown Protein
Cla007070	42.63	135.603	1.66945	Up	1.01284e-14	7.41826e-13	Cellulose synthase
Cla017247	2.12667	6.76	1.66843	Up	7.77108e-09	2.3357e-07	C2 calcium/lipid-binding and phosphoribosyltransferase C-terminal domain
Cla019675	1.72333	5.47667	1.6681	Up	0.00151142	0.00974782	Metal ion binding protein
Cla013043	2.71667	8.63	1.66752	Up	1.70277e-06	2.9653e-05	RING finger protein 43
Cla007249	14.7733	46.8567	1.66526	Up	2.10756e-14	1.47442e-12	Protein trichome birefringence-like 33
Cla015835	0.93	2.94667	1.66378	Up	2.92863e-05	0.000360534	Nodulin-like protein
Cla008629	1.41	4.46333	1.66243	Up	3.22125e-05	0.000391334	NAC domain protein IPR003441
Cla023035	145.34	458.893	1.65873	Up	2.12565e-10	8.30928e-09	Blue copper-like protein
Cla020213	0.746667	2.35333	1.65617	Up	0.000297604	0.00254116	Unknown Protein
Cla001434	2.24	7.05667	1.65549	Up	5.63467e-05	0.000634737	Oxidoreductase zinc-binding dehydrogenase family protein
Cla008403	1.21333	3.82	1.6546	Up	0.00185378	0.0114838	Syntaxin-1A
XLOC_007816	1.7	5.34667	1.6531	Up	5.29659e-06	8.20911e-05	PREDICTED: MLO-like protein 13 [Cucumis sativus]
Cla006688	28.99	91.1567	1.65279	Up	1.50402e-08	4.30983e-07	Cytochrome P450
Cla016279	6.39333	20.0933	1.65208	Up	1.859e-12	1.00041e-10	Endoglucanase 1
Cla007003	3.85667	12.1067	1.65038	Up	1.65399e-06	2.89527e-05	Invertase inhibitor
Cla021649	0.7	2.19667	1.64989	Up	0.00110892	0.00758265	Protein FANTASTIC FOUR 3
Cla005553	2.02	6.32333	1.64633	Up	0.000111534	0.0011314	Zinc finger protein 6
Cla003533	1.79	5.59667	1.64461	Up	0.00430102	0.0223226	Unknown Protein
Cla009987	8.85	27.67	1.64457	Up	0.000507404	0.00400241	SAUR-like auxin-responsive protein
Cla018286	66.39	207.523	1.64424	Up	0.000128452	0.00127309	Aquaporin 2
Cla021126	53.71	167.837	1.6438	Up	4.81937e-13	2.8506e-11	Unknown Protein
Cla004764	1.18667	3.70667	1.64321	Up	7.2545e-05	0.000786634	Callose synthase
Cla014283	4.85333	15.1567	1.6429	Up	3.17736e-07	6.81419e-06	Unknown Protein
Cla012804	3.79	11.8333	1.64259	Up	7.19267e-05	0.000780765	Unknown Protein
XLOC_002576	99.5267	310.543	1.64164	Up	1.1454e-08	3.33399e-07	cysteine proteinase inhibitor 5-like [Cucumis sativus]
XLOC_011498	1.43	4.46	1.64103	Up	0.000259859	0.00226461	PREDICTED: uncharacterized protein LOC101202955 [Cucumis sativus]
Cla023294	1.42333	4.43667	1.6402	Up	0.00173174	0.0109047	Glucan endo-1 3-beta-glucosidase 4
Cla018420	2583.68	8031.89	1.63631	Up	4.68614e-07	9.56463e-06	Cysteine proteinase inhibitor 8
Cla005377	0.656667	2.04	1.63534	Up	0.00231241	0.0135825	Pathogenesis-related protein
Cla008818	3.44	10.6833	1.63488	Up	8.14241e-08	2.00477e-06	Senescence-associated protein
Cla001045	36.6267	113.68	1.63401	Up	9.06095e-10	3.22506e-08	Harpin-induced protein-like
Cla018338	7.11333	22.0767	1.63392	Up	4.1053e-05	0.000482551	Glutamine synthetase I
Cla010060	3.73667	11.59	1.63306	Up	6.41216e-07	1.2681e-05	Carboxyl-terminal proteinase
Cla009209	12.1467	37.5933	1.62992	Up	1.10632e-14	8.07373e-13	Receptor-like protein kinase
Cla014230	2.44	7.54667	1.62896	Up	3.23848e-05	0.000392956	Unknown Protein
Cla013648	17.8567	55.1867	1.62786	Up	2.69279e-07	5.86172e-06	Oxidoreductase family protein
Cla016202	1.47667	4.55667	1.62563	Up	4.54311e-05	0.000527896	Unknown Protein
Cla007556	50.14	154.703	1.62547	Up	9.07628e-07	1.71612e-05	Sieve element occlusion s
Cla019384	3.00667	9.27667	1.62544	Up	1.07105e-06	1.97003e-05	mRNA clone RTFL01-44-P14
Cla020312	7.96667	24.55	1.62367	Up	6.2394e-08	1.56665e-06	Universal stress protein family protein
Cla018201	12.0867	37.23	1.62305	Up	6.7384e-07	1.32341e-05	Pyrimidine 5&apos-nucleotidase
Cla021610	13.02	40.0033	1.61939	Up	6.36749e-05	0.000704766	Non-specific lipid-transfer protein
Cla005270	17.4967	53.7267	1.61856	Up	1.43049e-14	1.03281e-12	Glycosyltransferase
Cla012658	0.82	2.51667	1.61782	Up	0.000362238	0.0030033	GATA transcription factor 9
Cla008162	11.0767	33.9167	1.61447	Up	1.14757e-12	6.37863e-11	1-phosphatidylinositol-4 5-bisphosphate phosphodiesterase
Cla008148	0.386667	1.18333	1.61369	Up	0.000162684	0.00154231	Pyruvate decarboxylase 1
Cla022610	5.51333	16.87	1.61346	Up	5.62756e-10	2.07585e-08	Cytochrome P450
Cla017195	73.1167	223.707	1.61334	Up	1.8289e-12	9.86828e-11	Xyloglucan endotransglucosylase/hydrolase
Cla022482	0.763333	2.33333	1.61201	Up	0.0105603	0.0450467	Pectinesterase family protein
Cla008705	24.7633	75.48	1.60789	Up	2.4887e-14	1.72914e-12	Exostosin-like glycosyltransferase
XLOC_015441	13.3733	40.71	1.60602	Up	0.0065202	0.0308998	BnaC06g24500D [Brassica napus]
Cla020314	2.58667	7.85667	1.60282	Up	5.61554e-07	1.12244e-05	Cytochrome P450
Cla004975	1.37667	4.18	1.60232	Up	9.37052e-07	1.7619e-05	Alpha-L-fucosidase 1 domain protein
Cla015790	7.57667	23.0033	1.60221	Up	0.00210457	0.0126624	O-methyltransferase family 2 protein
Cla006990	6.84667	20.7833	1.60195	Up	0.0101681	0.043613	U-box domain
Cla006820	0.686667	2.08333	1.60121	Up	0.00230132	0.0135331	Cc-nbs resistance protein
Cla015440	1.14	3.45667	1.60035	Up	0.000550378	0.00427819	Pyridoxal biosynthesis lyase pdxS
Cla001615	58.18	176.393	1.6002	Up	1.36465e-13	8.81718e-12	Tubulin alpha-1 chain
Cla012338	36.51	110.677	1.59999	Up	5.22067e-05	0.000592709	Sulfate transporter
Cla022546	0.896667	2.71667	1.59919	Up	0.000717933	0.00532947	Patatin-like protein
Cla018188	0.676667	2.05	1.59911	Up	0.00612582	0.0294016	Ramosa1 C2H2 zinc-finger transcription factor
XLOC_019063	1.03333	3.12667	1.59732	Up	0.0041934	0.021876	-
Cla006067	6.76667	20.4667	1.59676	Up	1.02501e-08	3.00077e-07	Leucine-rich repeat receptor-like kinase
Cla012335	2.16667	6.55333	1.59675	Up	1.27795e-05	0.000175539	Leucine-rich repeat family protein
XLOC_004079	0.503333	1.51667	1.59132	Up	0.00806303	0.0363679	Vacuolar ATP synthase catalytic subunit-related / V-ATPase-related / vacuolar proton pump-related [Theobroma cacao]
Cla016288	4.43333	13.3467	1.59002	Up	7.49248e-05	0.000807357	Protein tyrosine phosphatase
Cla008784	12.8767	38.6533	1.58583	Up	0.00435438	0.0225304	Cytochrome P450 71D11
XLOC_014161	0.65	1.94667	1.58249	Up	0.00257769	0.0147563	-
Cla010497	90.1467	269.847	1.58179	Up	0.00534286	0.0265027	Peroxidase a
Cla018875	2.50667	7.49667	1.58048	Up	0.000453784	0.00363744	Leucine rich repeat protein
Cla010825	11.22	33.5533	1.58038	Up	0.00790081	0.0357603	Hydroxycinnamoyl CoA quinate transferase
Cla002373	2.61667	7.82	1.57944	Up	0.00357889	0.0192749	DNA-directed RNA polymerases i II and III subunit rpabc3
Cla012336	26.03	77.7667	1.57898	Up	3.38163e-06	5.53724e-05	Sulfate transporter
Cla005605	61.4233	183.18	1.5764	Up	1.44668e-10	5.81194e-09	Unknown Protein
Cla010637	9.24667	27.5633	1.57575	Up	2.14174e-05	0.000272083	Unknown Protein
Cla017856	3.39333	10.1033	1.57406	Up	0.000484269	0.00384534	Unknown Protein
Cla007404	30.8933	91.9633	1.57376	Up	1.5312e-10	6.11517e-09	Laccase-2
Cla015640	57.05	169.787	1.57342	Up	3.62717e-11	1.61024e-09	TED3
Cla018292	12.8933	38.3667	1.57323	Up	5.45665e-08	1.39076e-06	Laccase
Cla005829	10.6733	31.7367	1.57214	Up	3.80806e-08	1.00335e-06	Os04g0376600 protein
Cla015309	2.30333	6.84667	1.57168	Up	1.1526e-05	0.000161046	Tubby-like protein 8
Cla016012	265.917	789.893	1.57068	Up	1.33069e-08	3.82937e-07	Caffeoyl-CoA O-methyltransferase
Cla017912	11.6133	34.47	1.56956	Up	5.07029e-07	1.02467e-05	Thaumatin-like protein
Cla008544	3.33333	9.88333	1.56803	Up	2.59151e-07	5.68396e-06	MYB transcription factor
Cla002251	21.3667	63.3133	1.56715	Up	0.00531294	0.0263801	Peroxidase
Cla018709	11.1033	32.8967	1.56695	Up	0.000957035	0.00674412	Chitinase A
Cla000628	16.05	47.52	1.56596	Up	4.5788e-07	9.40231e-06	TO23-3
Cla006250	5.05667	14.97	1.56582	Up	5.10727e-06	7.96436e-05	Microtubule-associated protein-like
Cla005236	8.43667	24.97	1.56545	Up	1.66795e-06	2.91718e-05	Uncharacterized GPI-anchored protein At3g06035
Cla004464	2.14	6.33333	1.56535	Up	4.44363e-05	0.000518117	Fasciclin-like arabinogalactan protein 19
Cla005448	1.50333	4.44333	1.56348	Up	0.00090708	0.00650047	Pectinesterase
Cla002269	18.1433	53.5933	1.56261	Up	1.04597e-05	0.000147776	Major allergen Api g 2
Cla011217	33.3933	98.61	1.56217	Up	3.27557e-07	6.99524e-06	Cytidine deaminase
Cla019982	0.826667	2.44	1.5615	Up	0.00401299	0.0211195	Susceptibility homeodomain transcription factor
Cla017543	3.57667	10.5567	1.56147	Up	0.00122577	0.00821827	Unknown Protein
Cla021536	0.84	2.47667	1.55994	Up	0.00683541	0.032027	1-aminocyclopropane-1-carboxylate oxidase-2
Cla001370	1.86667	5.5	1.55897	Up	0.000279406	0.00241011	Unknown Protein
XLOC_003916	0.216667	0.636667	1.55506	Up	0.00760357	0.034767	OSIGBa0135L04.5 [Oryza sativa Indica Group]
Cla018641	8.50667	24.99	1.55469	Up	3.31499e-09	1.05913e-07	Xyloglucan endotransglucosylase/hydrolase 5
Cla016195	3.1	9.10333	1.55413	Up	6.41124e-06	9.72132e-05	Abscisic acid receptor PYR1
XLOC_007490	0.933333	2.74	1.55371	Up	0.0048305	0.0244087	Heavy metal transport/detoxification superfamily protein [Theobroma cacao]
Cla005088	6.05	17.76	1.55362	Up	2.98143e-08	8.06497e-07	Heavy-metal-associated domain
Cla016504	4.67667	13.7067	1.55133	Up	0.000688889	0.00515536	MYB transcription factor
Cla019603	4.55	13.33	1.55074	Up	6.92328e-05	0.000755565	Cytochrome B561-related protein
Cla022984	4.4	12.88	1.54956	Up	8.80805e-05	0.000920648	ATP-dependent zinc metalloprotease FtsH
Cla007154	30.5967	89.53	1.549	Up	1.59629e-12	8.68244e-11	Disease resistance
Cla022609	2.06	6.02667	1.54872	Up	3.53846e-06	5.75688e-05	Receptor kinase-like protein
Cla020033	5.54333	16.1933	1.54657	Up	5.78102e-06	8.8718e-05	Os04g0163800 protein
Cla016892	4.47667	13.0733	1.54613	Up	0.00276336	0.0156208	Reductase 2
Cla001827	2.25667	6.58333	1.54462	Up	5.21208e-05	0.000592064	Short-chain dehydrogenase/reductase family protein
Cla003135	3.90667	11.3933	1.54418	Up	4.03184e-06	6.47136e-05	Heat shock protein Hsp20
Cla019620	13.3833	39.0233	1.5439	Up	6.52537e-07	1.28531e-05	Plasma membrane associated protein
Cla005214	9.21333	26.86	1.54366	Up	1.57328e-11	7.44024e-10	Pectinesterase
Cla021350	6.7	19.5267	1.54321	Up	8.33793e-09	2.48195e-07	U-box domain-
Cla005897	1.00667	2.93333	1.54295	Up	0.000213117	0.00193542	WD-40 repeat family protein
Cla005953	10.32	30.0433	1.5416	Up	5.13941e-09	1.59188e-07	At1g04030
Cla001289	54.6333	158.923	1.54048	Up	2.97017e-09	9.59534e-08	Unknown Protein
Cla010464	26.6	77.37	1.54035	Up	5.16296e-11	2.22222e-09	Expressed protein
Cla001757	3.76667	10.9467	1.53913	Up	0.00264684	0.0150876	Cation/H antiporter 27
Cla022593	210.79	612.327	1.5385	Up	1.80385e-11	8.37451e-10	Leucine-rich repeat receptor-like tyrosine-protein kinase At2g41820
Cla022453	1.06333	3.08667	1.53746	Up	0.000155434	0.00148628	Glutamate receptor
Cla005412	0.72	2.09	1.53743	Up	4.26099e-05	0.000499117	Protein kinase
XLOC_018514	1.81	5.25333	1.53724	Up	0.00225356	0.0133266	PREDICTED: CLAVATA3/ESR -related protein 46 isoform X1 [Vitis vinifera]
Cla008727	99.48	288.57	1.53644	Up	2.20605e-08	6.13941e-07	Phenylalanine ammonia-lyase
Cla022432	1.54	4.46667	1.53627	Up	0.000314919	0.00266768	Receptor expression-enhancing protein 3
Cla010818	5.78333	16.77	1.53591	Up	2.05595e-08	5.76121e-07	COBRA-like protein
Cla021492	2.21333	6.41667	1.5356	Up	4.9502e-07	1.00631e-05	Actin related protein 2/3 complex subunit 2
Cla008697	3.88333	11.2467	1.53413	Up	6.87151e-05	0.000751449	Zinc finger family protein
Cla017723	6.94	20.0933	1.53371	Up	3.33477e-08	8.89039e-07	AT5G28150-like protein
Cla023284	1.39	4.02	1.53211	Up	6.3803e-05	0.000705414	Leucine-rich repeat protein kinase
Cla006257	100.42	290.363	1.53181	Up	1.03356e-12	5.80858e-11	Expressed protein
Cla017383	4.30667	12.4433	1.53073	Up	1.55534e-10	6.18719e-09	Cellulose synthase-like D6
Cla018479	10.6367	30.6833	1.52841	Up	0.000402326	0.00329527	Reticulon family protein
Cla014457	4.5	12.98	1.52829	Up	0.00173626	0.0109158	Unknown Protein
Cla018634	7.65333	22.0567	1.52705	Up	1.28898e-07	3.0365e-06	NAC domain
Cla016389	10.46	30.1367	1.52664	Up	4.29526e-06	6.85081e-05	Choline/ethanolamine kinase
Cla016511	88.48	254.813	1.52602	Up	2.85822e-12	1.50227e-10	Unknown Protein
Cla020501	1.10667	3.18667	1.52583	Up	0.00157518	0.0100653	cDNA clone J033118E13 full insert sequence
Cla019126	16.74	48.1533	1.52434	Up	1.15875e-07	2.756e-06	Unknown Protein
Cla018585	0.933333	2.68333	1.52356	Up	0.000126252	0.00125498	Flavin
Cla006705	2.9	8.33333	1.52284	Up	0.00138406	0.00909617	Dof zinc finger protein 2
Cla020654	3.65	10.48	1.52167	Up	3.25288e-06	5.348e-05	Hydroxycinnamoyl transferase
Cla008355	16.0667	46.1233	1.52143	Up	6.51559e-06	9.83544e-05	Cytochrome P450
Cla015404	10.5467	30.27	1.5211	Up	0.00452862	0.023257	2-oxoglutarate-dependent dioxygenase
Cla020540	19.8867	57.0633	1.52076	Up	8.79708e-07	1.67112e-05	Cysteine proteinase cathepsin F
Cla022914	2.7	7.74667	1.52062	Up	1.55583e-05	0.000207936	Plant-specific domain TIGR01570 family protein
Cla008204	1.09333	3.13333	1.51896	Up	0.000825108	0.00599563	Copper transporter
Cla022467	2.56	7.31667	1.51504	Up	0.00575812	0.0280752	Transmembrane protein 136
Cla019770	5.56	15.84	1.51042	Up	5.47437e-05	0.000619192	Cysteine-rich repeat secretory protein 12
Cla022048	7.83333	22.3133	1.51021	Up	1.94011e-05	0.000249647	Abhydrolase domain-
Cla018151	19.9933	56.9133	1.50925	Up	0.000214982	0.00194538	Glutathione S-transferase
Cla003657	1.42667	4.05333	1.50646	Up	0.00200889	0.0122025	Cysteine/Histidine-rich C1 domain family protein
Cla019490	0.88	2.5	1.50635	Up	0.000443941	0.00357976	Epoxide hydrolase 3
Cla006704	4.88333	13.8667	1.50568	Up	1.0935e-06	2.00065e-05	Kinesin light chain
Cla016996	1.96333	5.57333	1.50524	Up	0.000315627	0.00267032	Ribonuclease S5
Cla009685	7.56	21.46	1.50519	Up	1.59663e-06	2.80698e-05	Protein trichome birefringence-like 38
Cla010022	2.01667	5.72	1.50404	Up	2.96523e-05	0.000364156	Cytochrome P450
Cla004442	9.75	27.6267	1.50259	Up	0.000619742	0.00473929	TO23-3
Cla020492	32.3767	91.6667	1.50144	Up	1.38425e-11	6.60793e-10	Protein trichome birefringence-like 36
Cla016287	65.6467	185.857	1.5014	Up	0.00936268	0.0407706	1-aminocyclopropane-1-carboxylate oxidase
Cla004615	2.16	6.11	1.50014	Up	1.19987e-05	0.000166619	Expressed protein
Cla001504	3.85	10.8867	1.49963	Up	0.00123686	0.00827622	U-box domain-
Cla019657	13.2667	37.4933	1.49883	Up	2.71306e-11	1.22317e-09	O-fucosyltransferase-like protein
Cla022148	1.31667	3.71333	1.49582	Up	1.12495e-05	0.000157726	Vernalization insensitive 3
Cla014404	4.56667	12.8767	1.49555	Up	0.000257688	0.00224859	Unknown Protein
Cla019661	0.506667	1.42667	1.49354	Up	0.00762363	0.0348117	CBL-interacting protein kinase 16
Cla022856	1.55333	4.37333	1.49337	Up	0.000847329	0.00613074	Ubiquitin carboxyl-terminal hydrolase
XLOC_017928	0.646667	1.82	1.49284	Up	0.000333376	0.00280064	PREDICTED: palmitoyl-monogalactosyldiacylglycerol delta-7 desaturase, chloroplastic-like [Cucumis melo]
Cla013855	79.1367	222.473	1.49121	Up	1.10831e-05	0.000155687	Pathogenesis-related protein
Cla022052	29.1767	81.9833	1.49052	Up	7.23565e-10	2.62606e-08	Subtilisin-like protease
Cla018366	2.38667	6.70333	1.48988	Up	0.00215335	0.0128722	Cellulose synthase-like A1
Cla017010	26.6867	74.9167	1.48917	Up	2.02006e-06	3.46432e-05	Gibberellin-regulated protein
Cla004260	8.38667	23.5433	1.48915	Up	1.73004e-09	5.8401e-08	Os03g0648300 protein
Cla019739	36.33	101.98	1.48905	Up	0.0106478	0.0452686	FAD-binding domain-
XLOC_022819	199.437	559.753	1.48886	Up	1.6072e-07	3.72319e-06	PREDICTED: inhibitor of trypsin and hageman factor-like [Citrus sinensis]
Cla018074	2.04667	5.74333	1.48861	Up	2.56189e-06	4.27782e-05	Protein trichome birefringence-like 35
Cla022365	13.8367	38.82	1.4883	Up	7.64684e-07	1.47471e-05	Early nodulin-55-1
Cla023348	1.13667	3.18667	1.48724	Up	0.000838704	0.00607701	BZIP transcription factor
Cla021954	0.896667	2.51333	1.48696	Up	0.00744244	0.0342076	Glutamate receptor
Cla009933	55.1133	154.327	1.48551	Up	0.000128531	0.00127326	Predicted NADPH-dependent FMN reductase
Cla000214	8.00667	22.41	1.48487	Up	0.00151684	0.00977561	Cinnamoyl-CoA reductase 1
Cla018001	12.0433	33.7	1.48451	Up	5.28613e-09	1.63234e-07	GTPase IMAP family member 7
Cla019564	1.79	5.00667	1.48389	Up	7.34994e-06	0.000109082	Membrane transporter D1
Cla007821	1.56	4.36333	1.48388	Up	0.000403586	0.00330426	Unknown Protein
Cla014310	5.32	14.86	1.48194	Up	0.000117255	0.00117708	Uncharacterized RING finger protein ECU07_0330
Cla018194	1.09333	3.05333	1.48165	Up	0.00121717	0.0081741	Thaumatin-like protein
Cla020221	8.55	23.8733	1.4814	Up	2.48296e-07	5.4874e-06	Glucan endo-1 3-beta-glucosidase 4
Cla017640	3.61333	10.0867	1.48105	Up	0.00516501	0.0257643	Harpin-induced protein-like
Cla008958	2.7	7.53667	1.48097	Up	2.01378e-05	0.000258253	RING zinc finger protein-like
Cla002355	6.27667	17.51	1.48011	Up	9.043e-06	0.000130301	Molybdenum cofactor sulfurase
XLOC_018691	1.58333	4.41667	1.47999	Up	0.00996101	0.0429155	-
Cla013044	5.55333	15.48	1.47898	Up	3.80741e-05	0.000452518	Pathogenesis-related thaumatin-like protein
Cla013631	1.94333	5.41333	1.47798	Up	0.00719889	0.0333602	Unknown Protein
Cla003181	11.94	33.2567	1.47784	Up	3.6693e-05	0.000438156	Oxidoreductase/ transition metal ion binding protein
Cla015463	5.80667	16.17	1.47754	Up	3.64669e-06	5.91203e-05	Aquaporin
XLOC_019402	91.1533	253.793	1.47729	Up	3.67997e-07	7.74474e-06	PREDICTED: inhibitor of trypsin and hageman factor-like [Cucumis sativus]
Cla021822	5.86667	16.3333	1.47721	Up	1.53499e-06	2.70799e-05	Expressed protein
Cla016616	1.71333	4.77	1.47718	Up	0.000646533	0.0049035	SAUR-like auxin-responsive protein
Cla015132	5.97	16.6133	1.47654	Up	0.000376047	0.00310637	Multidrug resistance protein ABC transporter family protein
Cla001674	8.49667	23.64	1.47626	Up	4.30129e-05	0.000503546	Cyclin D2
Cla017792	3.63	10.09	1.47488	Up	5.94032e-08	1.50084e-06	Nodulin family protein
Cla022649	1.92	5.33667	1.47483	Up	4.1002e-05	0.000482231	Transcription factor
Cla013953	1.69	4.69667	1.47461	Up	9.91106e-05	0.00102329	Ethylene-responsive transcription factor 5
Cla004197	25.78	71.5667	1.47304	Up	2.26017e-08	6.27284e-07	Early nodulin-55-1
Cla020563	24.1967	67.1533	1.47265	Up	2.92645e-09	9.46918e-08	Aquaporin 2
XLOC_007195	3.14333	8.72	1.47203	Up	1.32817e-06	2.38038e-05	PREDICTED: cytochrome b561 domain-
Cla008998	113.223	314.063	1.47188	Up	1.88178e-10	7.41312e-09	Unknown Protein
Cla015928	12.72	35.28	1.47175	Up	2.21729e-09	7.36242e-08	Receptor-like protein kinase
Cla017635	0.85	2.35667	1.47121	Up	0.00993211	0.0428057	Harpin-induced 1
Cla010638	2.15667	5.97333	1.46973	Up	9.17144e-05	0.000956167	Plant-specific domain TIGR01568 family protein
Cla014406	1.06667	2.95333	1.46923	Up	0.00113284	0.00772282	RHO protein GDP dissociation inhibitor
Cla015954	0.85	2.35333	1.46917	Up	0.00308304	0.0171038	PPPDE peptidase domain-
Cla005659	49.3467	136.447	1.46731	Up	2.62626e-08	7.1905e-07	Cortical cell-delineating protein
Cla004805	75.7633	209.327	1.46618	Up	0.00632244	0.0301882	Beta-glucosidase
Cla012544	3.66	10.11	1.46587	Up	0.0002307	0.0020591	SAUR33-auxin-responsive SAUR family member
Cla006154	1.29	3.56	1.46451	Up	0.00191739	0.011795	Ferric reductase oxidase
Cla021021	13.1233	36.2133	1.46439	Up	5.07083e-07	1.02467e-05	WRKY transcription factor 9
Cla015720	3.97	10.9533	1.46416	Up	3.69764e-05	0.000441021	Cysteine/Histidine-rich C1 domain family protein
Cla018889	3.49667	9.64667	1.46405	Up	0.00180076	0.0111964	Potassium transporter
Cla016004	1.80667	4.98333	1.46378	Up	8.54249e-05	0.000900779	Kip-related cyclin-dependent kinase inhibitor 6
Cla013569	7.20333	19.8467	1.46216	Up	1.23565e-06	2.23261e-05	Expansin B1
Cla001490	5.88333	16.2	1.46129	Up	2.7388e-05	0.00034047	Receptor-like kinase
Cla018888	10.7133	29.49	1.46082	Up	0.00024582	0.00216929	HKT1
Cla016033	15.96	43.8867	1.45932	Up	6.72391e-12	3.33532e-10	Expressed protein
Cla008399	1.07333	2.95	1.45862	Up	1.38431e-05	0.000187985	Exocyst complex protein exo70
Cla014624	43.97	120.747	1.45739	Up	2.13142e-09	7.11221e-08	Oxidoreductase
Cla017999	39.4233	108.227	1.45693	Up	2.35443e-08	6.49003e-07	LOC560949 protein
Cla018486	1.13333	3.11	1.45634	Up	0.0116488	0.0486277	Receptor-like protein kinase
Cla004922	0.386667	1.06	1.4549	Up	0.00740735	0.0340927	Cytochrome P450
Cla005657	3.08667	8.46	1.45461	Up	0.000654024	0.00495476	Cortical cell-delineating protein
Cla019584	3.88667	10.65	1.45425	Up	4.95316e-06	7.75384e-05	Glucan endo-1 3-beta-glucosidase 7
Cla019741	65.1967	178.54	1.45338	Up	8.60095e-05	0.000904125	FAD-binding domain-
Cla019409	1.19	3.25667	1.45243	Up	0.00323716	0.0177886	Non-race specific disease resistance 1
Cla007337	43.3333	118.31	1.44902	Up	2.0018e-11	9.18834e-10	Fasciclin-like arabinogalactan protein 14
Cla001097	185.77	507	1.44847	Up	0.00145561	0.00947434	Ferredoxin
Cla019360	3.88	10.5667	1.44539	Up	1.63384e-06	2.86742e-05	Unknown Protein
Cla019138	11.0367	29.99	1.44218	Up	0.000318247	0.00268933	RING finger and CHY zinc finger domain-
Cla009591	4.69	12.74	1.44171	Up	2.23823e-05	0.000282571	Ectonucleoside triphosphate diphosphohydrolase 5
Cla001442	553.933	1503.2	1.44025	Up	0.000619063	0.00473588	Cysteine proteinase inhibitor 8
Cla012137	25.2333	68.4267	1.43923	Up	2.52971e-06	4.23456e-05	Short-chain dehydrogenase/reductase family protein
Cla016512	93.6833	253.857	1.43815	Up	3.09541e-12	1.61855e-10	Unknown Protein
Cla017648	12.0933	32.7667	1.43802	Up	0.000287968	0.00247345	Receptor expression-enhancing protein 3
Cla009660	20.35	55.1167	1.43746	Up	1.05437e-06	1.94464e-05	Rho-related GTP-binding protein RhoC
Cla017568	2.52	6.82333	1.43705	Up	2.04257e-06	3.49997e-05	Os12g0581300 protein
Cla011358	2.57667	6.97667	1.43703	Up	0.000326602	0.00275056	RING finger protein
Cla015912	25.7033	69.5367	1.43582	Up	0.00984558	0.0425085	Isoflavone reductase-like protein 5
Cla018234	19.0433	51.49	1.43501	Up	2.97877e-07	6.43592e-06	Nodulin MtN21 family protein
XLOC_022612	16.94	45.7833	1.43439	Up	5.74829e-09	1.76165e-07	PREDICTED: small EDRK-rich factor 2 [Cucumis sativus]
Cla017104	1.59333	4.30333	1.43341	Up	0.0026522	0.0151061	ADP-ribosylation factor
Cla006581	6.01	16.2167	1.43204	Up	2.02004e-08	5.66842e-07	Auxin transporter-like protein 1
Cla001247	1.02	2.75	1.43086	Up	0.00236876	0.0138414	Leucine-rich repeat receptor-like protein kinase
Cla013236	9.03667	24.35	1.43006	Up	3.2566e-09	1.04376e-07	Mannose-6-phosphate isomerase
Cla010151	5.09	13.7033	1.42879	Up	1.92715e-05	0.000248557	Thaumatin-like protein
Cla002372	1.59333	4.28667	1.42781	Up	0.000993958	0.00695839	F-box family protein
Cla015201	1.22667	3.3	1.42772	Up	0.00124173	0.00829787	Unknown Protein
Cla018449	4.35333	11.71	1.42755	Up	1.25321e-05	0.000172842	Unknown Protein
Cla002538	612.157	1646.05	1.42703	Up	4.33338e-05	0.000507011	Phytase
XLOC_022836	119.863	322.303	1.42703	Up	0.00021366	0.00193861	PREDICTED: inhibitor of trypsin and hageman factor-like [Cucumis sativus]
Cla007704	6.2	16.67	1.42691	Up	6.46176e-05	0.000710933	Xyloglucan endotransglucosylase/hydrolase 3
Cla011571	5.91	15.89	1.42689	Up	0.00443456	0.0228811	Cortical cell-delineating protein
Cla013520	7.74333	20.79	1.42486	Up	8.93221e-10	3.18483e-08	Nucleobase ascorbate transporter
Cla009730	17.4533	46.86	1.42485	Up	1.0032e-05	0.000142083	1-aminocyclopropane-1-carboxylate oxidase 3
XLOC_018846	5.80333	15.57	1.42382	Up	7.82316e-10	2.80914e-08	-
Cla022417	2.46333	6.60333	1.42258	Up	0.000690879	0.00516834	Os11g0180100 protein
Cla002742	3.94333	10.57	1.42249	Up	0.000480784	0.00382216	Pectate lyase
Cla008556	114.39	306.407	1.42149	Up	0.00468778	0.0239079	Cinnamoyl CoA reductase-like protein
XLOC_007068	3.87667	10.38	1.42092	Up	1.42337e-06	2.53088e-05	DSR6 [Capsicum annuum]
Cla020295	32.8833	88.0233	1.42053	Up	1.82954e-10	7.23541e-09	Thaumatin-like protein 1
Cla006183	3.63	9.71667	1.42049	Up	0.00205054	0.012422	Glycosyltransferase CAZy family GT90
Cla008786	5.77	15.4433	1.42034	Up	0.000179746	0.00168128	Cytochrome P450
Cla004637	1.30333	3.48333	1.41826	Up	0.00193394	0.0118465	Cytochrome P450
Cla009640	233.44	623.877	1.41821	Up	4.07509e-07	8.48824e-06	E6-1 protein kinase
Cla018727	23.0533	61.6067	1.41811	Up	3.73481e-08	9.87899e-07	Reticulon-like protein B21
Cla012478	21.1367	56.4233	1.41654	Up	1.97402e-11	9.08141e-10	Endoglucanase 1
Cla005614	14.05	37.4967	1.41619	Up	9.87063e-08	2.3954e-06	Ethylene responsive transcription factor 1a
Cla012111	5.50667	14.66	1.41263	Up	8.39492e-09	2.48637e-07	Receptor-like kinase 17
Cla015209	2.24	5.96333	1.41262	Up	0.00515788	0.0257361	Serine carboxypeptidase 1
Cla016670	12.8633	34.2433	1.41256	Up	2.6522e-07	5.79201e-06	Heparanase
Cla009682	5.55333	14.7833	1.41255	Up	3.18138e-06	5.2347e-05	Phospholipase A1
Cla015311	15.6767	41.7133	1.41189	Up	5.65884e-12	2.87017e-10	Peptidase family M49
Cla020777	1.19667	3.18333	1.41152	Up	3.09352e-06	5.0984e-05	Cysteine/histidine-rich C1 domain-
Cla015449	17.4833	46.47	1.41032	Up	3.65272e-11	1.61804e-09	2-hydroxyacid dehydrogenase/reductase
Cla023020	1.14	3.03	1.41028	Up	0.000307212	0.00261221	Os06g0220000 protein
Cla006701	13.5733	36.06	1.40962	Up	0.00230242	0.0135357	Calmodulin-2
Cla013676	9.61667	25.5267	1.4084	Up	4.64879e-07	9.49796e-06	Unknown Protein
Cla015615	3.01667	8	1.40704	Up	4.49018e-05	0.000522344	Receptor-like kinase
Cla003958	7.17	18.9933	1.40545	Up	5.11639e-08	1.31062e-06	Glucan endo-13-beta-glucosidase
Cla012635	4.12333	10.92	1.40509	Up	0.0111961	0.0471553	Receptor-like protein kinase
Cla017386	19.49	51.61	1.40492	Up	1.32891e-10	5.39218e-09	Kinesin-like protein
Cla010725	1.39667	3.69667	1.40424	Up	0.00399187	0.0210294	Membrane transporter D1
Cla015913	2.99	7.91	1.40353	Up	4.54848e-05	0.000528217	Transcription factor
Cla004650	5.50333	14.5533	1.40297	Up	8.77581e-06	0.000126993	Targeting protein for Xklp2-like protein
Cla022282	0.71	1.87667	1.40228	Up	0.00751205	0.0344233	G2/mitotic-specific cyclin-B
Cla000700	0.856667	2.26333	1.40164	Up	0.0102962	0.0440835	Unknown Protein
Cla019091	3.75	9.90333	1.40102	Up	0.00153263	0.00985771	Unknown Protein
Cla018513	22.6567	59.78	1.39973	Up	1.56206e-08	4.43853e-07	Aspartic proteinase nepenthesin I
Cla021138	56.0767	147.957	1.3997	Up	2.00627e-07	4.53771e-06	NC domain-
Cla019408	4.03	10.63	1.39929	Up	6.44892e-05	0.000709906	Harpin-induced protein
Cla007421	3.25667	8.58	1.39758	Up	0.00145902	0.00949059	Unknown Protein
Cla006597	35.6833	94.0033	1.39746	Up	2.4226e-06	4.06868e-05	Protein trichome birefringence-like 32
Cla014432	2.13667	5.62667	1.39692	Up	9.81278e-05	0.00101521	Unknown Protein
Cla013461	6.08667	16.02	1.39615	Up	0.000658163	0.00497868	Myb-related transcription factor
Cla008564	31.72	83.46	1.39569	Up	3.57598e-05	0.00042802	Ubiquitin-conjugating enzyme
Cla012087	3.21667	8.46333	1.39566	Up	0.00115047	0.00781411	MtN21 nodulin protein-like
Cla022216	30.8533	81.1633	1.3954	Up	8.11134e-07	1.55395e-05	Aquaporin
Cla009641	3.51	9.23333	1.39538	Up	0.00203125	0.0123125	Unknown Protein
Cla015405	15.49	40.73	1.39475	Up	0.000680056	0.00509822	2-oxoglutarate-dependent dioxygenase
Cla010224	9.18	24.13	1.39426	Up	2.54166e-07	5.5867e-06	Remorin family protein
Cla012140	3.81	10.0133	1.39406	Up	0.000152054	0.00146341	Syntaxin
Cla020600	6.49333	17.0233	1.39048	Up	0.00213952	0.0128119	Unknown Protein
Cla018349	54.4233	142.66	1.39028	Up	7.53865e-06	0.00011172	Threonine dehydratase biosynthetic
Cla002537	641.14	1680.29	1.39	Up	0.00119815	0.00807041	Jasmonate-induced protein
Cla016415	31.9033	83.58	1.38945	Up	1.02743e-10	4.21955e-09	Myosin heavy chain-like
Cla010183	2.70333	7.08	1.38901	Up	1.57776e-05	0.000210175	cDNA clone J023065D24 full insert sequence
Cla014716	4.76	12.4633	1.38866	Up	0.000493767	0.00390843	Rho GTPase activating protein 2
Cla017923	1.98333	5.19	1.38781	Up	0.00586417	0.0284759	Tropinone reductase I
Cla008783	43.02	112.48	1.38659	Up	1.07221e-05	0.000151062	Solute carrier family 15 member 4
Cla003622	5.00333	13.0767	1.38603	Up	1.66151e-05	0.000219173	F-box protein
Cla012765	0.353333	0.923333	1.38582	Up	0.005856	0.0284635	Nitrate transporter
Cla001439	252.723	660.357	1.38569	Up	5.78773e-05	0.000649455	Phloem filament protein
Cla005985	6.99667	18.28	1.38553	Up	0.000833867	0.00605061	Ethylene-responsive transcription factor
Cla001877	9.67667	25.28	1.38541	Up	1.71684e-07	3.94214e-06	Respiratory burst oxidase-like protein E
Cla019154	26.0867	68.1433	1.38526	Up	1.47829e-10	5.91551e-09	Microtubule-associated protein TORTIFOLIA1
Cla017755	6.94333	18.13	1.38468	Up	1.6023e-05	0.000212745	PLATZ transcription factor
Cla017479	2.19	5.71667	1.38424	Up	1.13529e-05	0.000159066	Protein PHYTOCHROME KINASE SUBSTRATE 4
Cla022876	10.51	27.4267	1.38382	Up	2.14304e-08	5.9887e-07	Leucine-rich repeat receptor-like kinase
Cla014616	2.25667	5.88667	1.38326	Up	0.000605969	0.00466384	Glycosyltransferase-like protein
Cla019817	39.1533	102.12	1.38306	Up	0.00132135	0.00872643	Neurogenic locus notch protein-like
Cla017329	10.8	28.1633	1.38279	Up	0.00491278	0.02474	Polygalacturonase
Cla018957	203.733	530.613	1.38098	Up	2.556e-05	0.000319705	Lipid transfer protein
Cla014373	5.31	13.8233	1.38032	Up	0.0080808	0.0364157	Copine-1
Cla005951	53.51	139.297	1.38028	Up	6.53121e-10	2.38319e-08	Acid phosphatase-like protein
Cla019554	3.13	8.14333	1.37946	Up	6.55599e-05	0.00072013	Mitochondrial transcription termination factor
Cla007516	69.99	182.067	1.37925	Up	0.000696219	0.00519679	Non-specific lipid-transfer protein
Cla015677	3.65	9.49	1.37851	Up	0.00155662	0.00998124	Unknown Protein
Cla009749	8.41333	21.8733	1.37842	Up	1.72143e-06	2.99522e-05	O-acetyltransferase family protein
Cla018657	8.35333	21.7	1.37727	Up	1.82506e-05	0.000237809	MYB transcription factor
Cla000737	5.60333	14.55	1.37666	Up	1.99813e-07	4.52914e-06	Receptor-like kinase
Cla010067	3.47667	9.02333	1.37596	Up	1.2562e-05	0.000173136	Polygalacturonase
Cla018767	12.12	31.4533	1.37582	Up	2.6272e-05	0.000327802	Unknown Protein
Cla018935	19.6067	50.85	1.3749	Up	2.64488e-09	8.59926e-08	Uncharacterized GPI-anchored protein At4g28100
Cla018003	1.35333	3.50667	1.37358	Up	0.00546809	0.0269722	BZIP transcription factor
Cla014719	10.55	27.3333	1.37342	Up	6.03205e-05	0.000673518	Histone H2A
Cla008027	14.8933	38.5767	1.37306	Up	0.000315228	0.00266917	Aspartyl protease-like protein
Cla008631	7.74667	20.0433	1.37147	Up	8.12846e-05	0.000864763	F-box family protein
Cla002289	3.30333	8.54667	1.37144	Up	0.0042335	0.0220579	3-ketoacyl-CoA synthase
Cla003953	4.95667	12.8167	1.37058	Up	0.000497799	0.0039343	Unknown Protein
Cla003192	72.1233	186.477	1.37046	Up	0.000575922	0.00446136	Peroxidase
Cla002806	7.44333	19.2433	1.37034	Up	2.21427e-06	3.75298e-05	Pathogenesis-related thaumatin-like protein
Cla013578	35.31	91.2867	1.37033	Up	8.54378e-06	0.000124345	O-methyltransferase
Cla005307	26.6467	68.8333	1.36915	Up	1.63528e-07	3.76579e-06	1-acyl-sn-glycerol-3-phosphate acyltransferase family protein
Cla020326	6.54	16.8933	1.36909	Up	4.95398e-08	1.27223e-06	UDP-glycosyltransferase
XLOC_011566	2.48667	6.42	1.36836	Up	0.00150115	0.00970536	-
XLOC_001382	6.98	17.9967	1.36643	Up	3.36762e-06	5.51876e-05	PREDICTED: snakin-2-like isoform X2 [Cucumis melo]
Cla011551	1.69333	4.36333	1.36556	Up	0.00181525	0.0112796	Pectinesterase/pectinesterase inhibitor 3
Cla016235	5.09667	13.1233	1.36451	Up	0.00319555	0.0176412	Unknown Protein
Cla018037	3.49	8.98333	1.36402	Up	0.000136971	0.0013431	Lectin protein kinase family protein
Cla006050	42.1767	108.563	1.36402	Up	1.01567e-08	2.97775e-07	Blue copper-binding protein
Cla003306	2.02333	5.20333	1.3627	Up	0.00143328	0.00937405	Unknown Protein
Cla021462	21.35	54.9	1.36257	Up	0.00105331	0.00729085	Glutathione S-transferase
Cla020410	1.16667	3	1.36257	Up	0.00813641	0.0365789	Unknown Protein
Cla022940	14.1933	36.4867	1.36216	Up	9.45446e-06	0.00013539	Receptor-like protein kinase At3g21340
Cla019646	23.02	59.1367	1.36117	Up	0.00221133	0.013141	WRKY transcription factor 8
Cla004039	2.95333	7.58667	1.36112	Up	0.00205847	0.012444	MYB transcription factor
Cla013285	17.62	45.2533	1.36081	Up	4.94643e-05	0.000566327	Histone H2A
XLOC_002060	0.753333	1.93333	1.35973	Up	0.0109097	0.046158	BnaCnng70620D [Brassica napus]
Cla016761	32.99	84.6333	1.3592	Up	7.24315e-06	0.000107813	Multiprotein bridging factor 1
Cla018138	18.4367	47.29	1.35896	Up	0.000616838	0.0047242	Laccase
Cla020077	3.24	8.30667	1.35828	Up	0.00157476	0.0100653	RNA binding protein-like
Cla020533	8.17	20.9367	1.35762	Up	0.0060297	0.0290623	Nodulin family protein
Cla013656	3.47	8.88333	1.35617	Up	4.60054e-07	9.42786e-06	Receptor-like protein kinase
Cla006361	21.3867	54.7433	1.35597	Up	0.000129327	0.00127802	UDP-glycosyltransferase
Cla009590	3.05667	7.82333	1.35582	Up	0.000145362	0.00141105	Ectonucleoside triphosphate diphosphohydrolase 5
Cla010241	7.61333	19.4833	1.35564	Up	4.29195e-06	6.85081e-05	PLATZ transcription factor
Cla013778	7.86333	20.1167	1.35518	Up	4.85842e-05	0.000557509	Germin-like protein 5
Cla010322	34.9133	89.2433	1.35397	Up	5.706e-08	1.44524e-06	Calmodulin-like protein
Cla014234	51.26	131.02	1.35388	Up	7.39108e-05	0.000799734	Heavy-metal-associated domain-
Cla012092	10.6467	27.1933	1.35285	Up	7.47786e-05	0.000806972	Cyclin
Cla001716	15.87	40.5033	1.35174	Up	2.2422e-09	7.43298e-08	Kinesin-like protein
Cla023265	125.147	319.23	1.35098	Up	6.95815e-09	2.11645e-07	Aminotransferase
Cla022542	4.7	11.97	1.34869	Up	0.000203128	0.00186053	MYB transcription factor
Cla014388	15.5067	39.48	1.34823	Up	3.37196e-09	1.07563e-07	Heavy metal-associated domain
Cla012784	20.4	51.9267	1.34791	Up	1.01604e-07	2.44815e-06	Serine carboxypeptidase K10B2.2
Cla008408	13.6	34.61	1.34758	Up	0.000873663	0.00629435	Acetyl esterase
Cla005077	10.0667	25.6167	1.3475	Up	0.000102987	0.00105953	Unknown Protein
Cla021855	2.58667	6.58	1.34699	Up	0.00363575	0.0194983	Unknown Protein
Cla001702	1.03	2.62	1.34692	Up	0.00890092	0.039351	MYB transcription factor
Cla007004	1.42333	3.62	1.34672	Up	0.00623814	0.0298489	Invertase inhibitor
Cla007515	18.0667	45.92	1.34579	Up	0.00447558	0.0230517	Non-specific lipid-transfer protein
Cla017384	9.01333	22.9067	1.34563	Up	3.59058e-06	5.82765e-05	Cellulose synthase-like D6
Cla017976	2.79	7.09	1.34552	Up	3.09446e-05	0.000377968	Alpha 1 4-galactosyltransferase
Cla013872	6.12667	15.55	1.34374	Up	0.000219318	0.00197756	Blue copper protein
Cla017700	24.35	61.7567	1.34267	Up	0.000392408	0.00322707	Unknown Protein
Cla006576	13.5467	34.3567	1.34265	Up	0.00034663	0.00289162	Hydroxycinnamoyl transferase
Cla021203	9.01	22.8367	1.34175	Up	0.00534744	0.0265124	WRKY transcription factor
XLOC_009277	14.72	37.2967	1.34127	Up	3.06364e-09	9.87463e-08	-
Cla015820	416.457	1054.81	1.34075	Up	2.62173e-09	8.55139e-08	Aquaporin
Cla014097	3.24333	8.21333	1.34049	Up	5.68376e-05	0.000639557	UDP glycosyltransferase
Cla020176	13.4133	33.9567	1.34003	Up	4.32526e-06	6.89323e-05	mRNA 952 bp sequence
Cla010761	7.66	19.3667	1.33816	Up	3.07691e-05	0.000376732	Unknown Protein
Cla018780	7.86	19.8333	1.33533	Up	2.88999e-05	0.000356643	Transcription factor
Cla022830	0.963333	2.43	1.33485	Up	0.000217418	0.00196392	Receptor-like kinase
Cla009928	8.51	21.4267	1.33218	Up	8.23719e-06	0.000120574	Sigma factor binding protein 1
Cla000778	24.12	60.7267	1.3321	Up	1.44936e-05	0.000195639	Threonine aldolase 2
Cla004030	1.24333	3.13	1.33195	Up	0.00562691	0.0275879	F-box family protein
Cla020877	13.0733	32.8967	1.33131	Up	8.34331e-09	2.48195e-07	Harpin-induced 1
Cla013090	16.0033	40.26	1.33097	Up	1.37633e-07	3.22808e-06	Cyclin D3-1
Cla017864	6.95	17.4833	1.3309	Up	1.46752e-05	0.000197828	Unknown Protein
Cla017353	1.14	2.86667	1.33034	Up	0.00276162	0.0156153	Invertase/pectin methylesterase inhibitor family protein
Cla007668	19.2633	48.4133	1.32955	Up	0.000617963	0.00473103	Mate efflux family protein
Cla005812	5.61667	14.1133	1.32927	Up	6.98343e-05	0.00076131	Cytochrome b561
XLOC_002139	0.573333	1.44	1.32862	Up	0.00743289	0.0341792	PREDICTED: reticuline oxidase-like protein [Cucumis melo]
Cla022933	6.02	15.1133	1.32799	Up	1.15979e-05	0.000161939	Unknown Protein
Cla018317	2.66667	6.69333	1.32769	Up	0.00114484	0.00778891	Acylphosphatase
Cla007157	13.2133	33.1467	1.32687	Up	0.000967676	0.00680965	Non-specific lipid-transfer protein
Cla003285	20.38	51.05	1.32476	Up	4.57292e-05	0.000530448	Serine acetyltransferase
Cla021975	3	7.51	1.32385	Up	0.000162928	0.00154389	Unknown Protein
Cla002623	2.34333	5.86333	1.32316	Up	8.72321e-05	0.00091508	Expressed protein
Cla005057	3.95	9.88	1.32266	Up	0.00187602	0.0115721	Senescence-associated protein
Cla013289	6.26667	15.6733	1.32254	Up	0.000119174	0.00119398	Histone H4
Cla013213	5.48333	13.71	1.3221	Up	5.32238e-08	1.35824e-06	Receptor-like protein kinase 1-like
Cla012656	1.92	4.8	1.32193	Up	0.00332978	0.0182038	Ethylene-responsive transcription factor 4
Cla007562	29.0133	72.52	1.32166	Up	3.38987e-10	1.29274e-08	Targeting protein for Xklp2-like protein
Cla010257	3.31	8.26333	1.31989	Up	0.0112855	0.0474331	Unknown Protein
Cla018682	19.4333	48.4967	1.31935	Up	0.000298089	0.00254247	Jp18
Cla006035	0.72	1.79667	1.31925	Up	0.0017449	0.0109565	Ankyrin repeat-
Cla020829	33.3667	83.2333	1.31875	Up	6.98423e-11	2.92157e-09	Endoglucanase 1
Cla005413	3.30333	8.24	1.31872	Up	6.56837e-05	0.000721099	Kinesin
Cla006521	2.97333	7.41333	1.31804	Up	5.11218e-05	0.000582674	Ankyrin repeat domain-
Cla018565	0.986667	2.46	1.31802	Up	0.000933685	0.00661866	PHD-finger family protein expressed
Cla008106	13.1267	32.7233	1.31782	Up	0.00508649	0.0254409	Wound-induced protein 1
Cla005819	0.663333	1.65333	1.31757	Up	0.00273207	0.0154828	Zinc finger protein
Cla019824	22.3433	55.6767	1.31723	Up	1.30406e-06	2.34132e-05	AT5G28150-like protein
Cla019746	31.1067	77.4433	1.31592	Up	4.94805e-06	7.75182e-05	Phosphatidylinositol transfer protein SFH5
Cla007569	14.7267	36.6467	1.31525	Up	0.000179216	0.00167709	At5g51670-like protein
Cla010874	1.31	3.25667	1.31383	Up	0.0099251	0.042788	Amidohydrolase 2
Cla021518	5.50667	13.6867	1.31352	Up	0.000229429	0.00204879	Unknown Protein
Cla022035	11.09	27.5267	1.31157	Up	2.87764e-06	4.76583e-05	At1g69160/F4N2_9
Cla018365	2.26333	5.61667	1.31127	Up	6.51161e-06	9.83544e-05	Cellulose synthase-like C6 glycosyltransferase family 2
Cla012302	13.4633	33.3733	1.30966	Up	5.04199e-08	1.2932e-06	GAI-like protein 1
Cla020782	17.2133	42.6333	1.30846	Up	2.38574e-08	6.56742e-07	Mannan endo-1 4-beta-mannosidase
Cla011573	15.03	37.22	1.30823	Up	0.00972904	0.0421128	Cortical cell-delineating protein
Cla017214	4.15667	10.2867	1.30728	Up	7.01286e-06	0.000104847	Acetyltransferase GNAT family protein expressed
Cla016744	18.7467	46.3833	1.30697	Up	3.20674e-08	8.60561e-07	Receptor-like protein kinase 1-like
Cla021048	1.45	3.58667	1.30659	Up	0.000448185	0.00360617	Peroxidase 46
Cla008077	7.45667	18.4433	1.3065	Up	5.20364e-08	1.32962e-06	Receptor-like protein kinase 3
XLOC_013168	5.15333	12.74	1.30579	Up	0.000259321	0.00226089	Chymotrypsin inhibitor-2 [Medicago truncatula]
Cla018149	34.5033	85.29	1.30564	Up	0.00117611	0.00795897	Glutathione S-transferase
Cla004340	3.51	8.67	1.30456	Up	0.00244723	0.0141977	Yippee family protein
Cla016847	10.6467	26.29	1.30411	Up	1.28852e-05	0.000176752	Threonine synthase
Cla021631	4.48	11.0567	1.30335	Up	1.80709e-05	0.00023577	CRAL/TRIO domain
Cla000480	1.51	3.72667	1.30334	Up	0.000406395	0.00332189	Dimethylaniline monooxygenase
Cla018000	38.4467	94.8367	1.30259	Up	1.69297e-09	5.74364e-08	GTPase IMAP family member 7
Cla019433	14.2133	35.0467	1.30203	Up	2.52059e-07	5.55242e-06	Pro-resilin
Cla015287	89.63	220.983	1.30188	Up	2.15579e-09	7.18173e-08	Non-specific lipid-transfer protein
Cla013274	0.91	2.24333	1.30171	Up	0.0001369	0.00134305	Respiratory burst oxidase-like protein J
Cla007008	73.0633	180.013	1.30088	Up	1.42729e-06	2.53563e-05	5-dehydro-2-deoxygluconokinase
Cla022086	7.20333	17.7467	1.30081	Up	0.0036492	0.0195394	Trehalose-6-phosphate phosphatase
Cla021067	14.0233	34.54	1.30044	Up	7.38459e-08	1.83377e-06	WRKY family transcription factor
Cla013418	5.18333	12.76	1.29968	Up	1.13706e-05	0.000159204	BZIP transcription factor-like protein
Cla000008	1.18333	2.91	1.29816	Up	0.0119272	0.0495327	Sulfate transporter
Cla011258	2.11	5.18667	1.29756	Up	0.000878546	0.00632503	Multidrug resistance protein mdtK
Cla020709	21.9533	53.9367	1.29683	Up	1.54959e-08	4.41545e-07	Lysine/histidine transporter
Cla012655	13.15	32.3	1.29647	Up	0.00165059	0.0104943	Downstream target of agl15-4
Cla021664	8.08	19.8433	1.29623	Up	3.31788e-05	0.00040139	Unknown Protein
Cla016282	30.95	76	1.29606	Up	1.14105e-05	0.000159542	Glucan endo-1 3-beta-glucosidase A6
Cla019439	1.04	2.55333	1.2958	Up	0.00498825	0.0250437	Receptor kinase 5
Cla011904	14.08	34.5667	1.29573	Up	3.98664e-06	6.40895e-05	Unknown Protein
Cla014347	4.98	12.2233	1.29542	Up	0.000103521	0.00106341	B-like cyclin
Cla005111	7.19	17.6333	1.29424	Up	0.000972624	0.00683262	Carbonic anhydrase
Cla017825	3.68333	9.03	1.29371	Up	0.00155415	0.00996855	Zinc finger protein
Cla012036	4.22667	10.36	1.29343	Up	0.000222164	0.00199879	Unknown Protein
Cla001914	19.71	48.26	1.2919	Up	0.00216464	0.0129318	Short-chain dehydrogenase/reductase SDR
Cla018637	11.63	28.46	1.29108	Up	1.02827e-06	1.90531e-05	Sucrose synthase 7
Cla007198	9.97	24.3867	1.29043	Up	0.000751535	0.00554038	Histone H3-like protein
Cla006563	13.7933	33.73	1.29006	Up	8.36241e-05	0.000885897	Unknown Protein
XLOC_011222	224.603	547.817	1.28631	Up	0.00383098	0.0203144	-
Cla019818	0.703333	1.71333	1.28453	Up	0.00312276	0.0173053	Calmodulin binding protein
Cla019124	15.0767	36.7167	1.28412	Up	0.000213415	0.00193726	Uncharacterized ABC transporter ATP-binding protein sll0415
Cla008275	3.42333	8.33667	1.28407	Up	0.000595268	0.00459467	Unknown Protein
Cla020154	7.56333	18.4167	1.28392	Up	6.41618e-07	1.2681e-05	Molybdenum cofactor sulfurase
Cla012501	1.58667	3.86333	1.28385	Up	0.00123362	0.00825957	Os06g0524700 protein
Cla019737	12.8167	31.1867	1.28291	Up	0.00739518	0.0340598	FAD-binding domain-
Cla022390	9.85333	23.96	1.28194	Up	7.90544e-06	0.000116306	Glutathione S-transferase
Cla010082	12.5733	30.5567	1.28112	Up	8.67776e-05	0.000910897	Unknown Protein
Cla008338	45.5767	110.76	1.28107	Up	0.000654286	0.00495489	HPP
Cla004334	413.307	1003.69	1.28002	Up	0.000247402	0.00217757	Aquaporin
Cla016032	52.4467	127.173	1.27787	Up	0.00188278	0.0116103	UDP glycosyltransferase
Cla009692	18.3967	44.6067	1.27781	Up	5.72812e-07	1.14382e-05	Dof zinc finger protein
Cla006784	22.83	55.3467	1.27757	Up	8.58959e-05	0.000903398	Alcohol acyl transferase
Cla000391	2.65	6.42333	1.27733	Up	5.02311e-05	0.000574135	Ureide permease 2
Cla021125	73.5767	178.157	1.27583	Up	4.21332e-09	1.31549e-07	Unknown Protein
Cla004422	9.05	21.9133	1.27582	Up	5.56134e-05	0.000627872	GAI-like protein 1
Cla002191	1.02333	2.47667	1.27512	Up	0.00402118	0.0211461	Carboxyl-terminal proteinase
Cla008422	316.81	766.453	1.27458	Up	4.25163e-05	0.000498596	Unknown Protein
Cla022461	16.6867	40.3567	1.27411	Up	0.00102566	0.00712134	Thioredoxin
Cla022324	5.89333	14.25	1.27381	Up	5.88775e-06	9.01514e-05	Phospholipase D
Cla005484	3.47	8.38667	1.27316	Up	0.0111945	0.0471553	Glucan endo-1 3-beta-glucosidase 4
Cla002703	22.4233	54.1633	1.27232	Up	1.06554e-07	2.55528e-06	Unknown Protein
Cla021946	4.1	9.9	1.2718	Up	0.000153623	0.00147424	Bzip transcription factor-like
Cla018329	18.4733	44.6033	1.27171	Up	9.32246e-08	2.27598e-06	Pectate lyase-like protein
Cla008540	3.24	7.81667	1.27056	Up	0.00140507	0.00921706	Ring-h2 finger protein
Cla018384	2.05667	4.96	1.27003	Up	0.000227124	0.00203439	GDSL esterase/lipase
Cla000984	2.81	6.77667	1.27001	Up	0.000484689	0.00384717	Unknown Protein
Cla007076	13.3233	32.09	1.26817	Up	0.000745156	0.00550336	Receptor kinase
Cla015945	3.57	8.59333	1.26729	Up	5.64203e-06	8.69799e-05	Membrane transporter D1
Cla021853	591.15	1422.95	1.26729	Up	4.0737e-05	0.000479949	Major latex-like protein
Cla013533	9.48	22.8167	1.26713	Up	0.000110141	0.00112007	Reticulon-like protein B17
Cla021688	2.97333	7.15333	1.26653	Up	0.00154164	0.00990711	DUF679 domain membrane protein 1
Cla008602	4.7	11.3033	1.26602	Up	0.00233108	0.0136685	Cyclin B1
Cla002717	52.5533	126.38	1.26591	Up	2.53517e-09	8.29573e-08	Cytochrome b5
Cla003949	4.00333	9.62	1.26484	Up	0.000302378	0.00257434	Cysteine-rich repeat secretory protein 12
Cla022451	1.11	2.66667	1.26448	Up	0.000697032	0.00520095	V-type proton ATPase subunit a
Cla014261	3.82	9.17667	1.2644	Up	9.49783e-06	0.000135794	Leucine-rich repeat family protein / protein kinase family protein
Cla007072	9.33	22.41	1.26419	Up	0.000153687	0.00147424	Embryo sac development arrest 6 protein
Cla008354	108.15	259.547	1.26296	Up	0.000429699	0.0034843	Cytochrome P450
Cla010743	29.3333	70.3467	1.26194	Up	4.08051e-06	6.54429e-05	Defective in induced resistance 3 protein
Cla017772	2.18	5.22667	1.26156	Up	0.00167589	0.0106119	UDP glycosyltransferase
Cla015291	0.953333	2.28333	1.26009	Up	0.00610516	0.0293302	Auxin-regulated protein
Cla017644	15.77	37.7567	1.25955	Up	3.07071e-05	0.0003762	Aspartyl protease family protein
Cla010172	32.5667	77.9467	1.25909	Up	1.69994e-05	0.000223515	TO109-12
Cla004841	11.82	28.28	1.25855	Up	0.00297606	0.0166057	Annexin 2
Cla009002	14.33	34.28	1.25833	Up	3.71359e-06	6.00809e-05	Rho GDP-dissociation inhibitor family protein
Cla019694	17.8733	42.7267	1.25733	Up	2.50922e-08	6.88863e-07	Receptor kinase
Cla012378	0.913333	2.18333	1.25732	Up	0.0115571	0.0483346	Beta-1 3-galactosyltransferase 6
Cla018191	3.79	9.06	1.25731	Up	0.000693405	0.0051796	Lectin-like receptor kinase 72
Cla014755	4.41667	10.55	1.25621	Up	0.00734334	0.0338903	Unknown Protein
Cla019146	1.45	3.46333	1.25611	Up	0.0033011	0.0180617	Cytoplasmic dynein light chain
Cla006694	7.13	17.0067	1.25413	Up	0.00171151	0.0108138	S-adenosyl-L-methionine-dependent methyltransferase domain-
Cla023156	6.55333	15.63	1.25402	Up	0.000148972	0.00143921	E3 ubiquitin-protein ligase CG7694
Cla019477	5.85333	13.96	1.25397	Up	0.00151157	0.00974782	Phosphoinositide-binding clathrin adaptor N-terminal Wiscott-Aldrich syndrome C-terminal
Cla017837	4.36	10.3967	1.25372	Up	6.28165e-07	1.24577e-05	IQ-domain 2
Cla010423	7.29333	17.39	1.25361	Up	1.2049e-05	0.000167203	Core-2/I-branching beta-1 6-N-acetylglucosaminyltransferase family protein
Cla020511	34.9267	83.26	1.25329	Up	8.30526e-07	1.58362e-05	Proline transporter
Cla019521	15.0533	35.88	1.2531	Up	5.28223e-06	8.19938e-05	Unknown Protein
Cla020306	31.28	74.46	1.25123	Up	3.54153e-08	9.40452e-07	Glutamyl-tRNA amidotransferase subunit A
Cla017134	12.9167	30.7467	1.2512	Up	0.0015048	0.00971655	GDSL esterase/lipase
Cla005396	4.69667	11.1767	1.25078	Up	1.30516e-05	0.000178613	Amino acid transporter
Cla022415	5.85333	13.9267	1.25052	Up	2.10849e-05	0.000268532	Thaumatin-like protein
Cla015893	12.9733	30.8433	1.24941	Up	2.65667e-07	5.79553e-06	Kinesin like protein
Cla014466	53.47	127.11	1.24928	Up	1.50183e-06	2.65641e-05	Pectinesterase
Cla014115	1.23	2.92333	1.24896	Up	0.00450934	0.0231993	Cyclin D2
Cla023402	113.2	268.993	1.2487	Up	1.51169e-09	5.18059e-08	COSII_At1g13380
Cla011450	7.10333	16.8767	1.24846	Up	1.06013e-06	1.95348e-05	Tubulin beta chain
XLOC_019401	8.38333	19.91	1.2479	Up	0.000105551	0.00108262	PREDICTED: inhibitor of trypsin and hageman factor-like [Cucumis sativus]
Cla004534	12.2833	29.16	1.24729	Up	0.000243081	0.00214698	Receptor-like kinase
Cla019543	3.76	8.92333	1.24685	Up	0.000330825	0.00278266	BCL-2-associated athanogene 3
Cla012660	86.02	204.133	1.24677	Up	3.2355e-07	6.91695e-06	Avr9/Cf-9 rapidly elicited protein 146
Cla007545	4.78	11.3433	1.24676	Up	0.00418087	0.0218162	Auxin responsive protein
Cla021525	18.8633	44.7633	1.24673	Up	0.000919306	0.00656767	Ethylene-responsive transcription factor
Cla011516	3.21667	7.63	1.24612	Up	0.000923057	0.00657904	Cytochrome P450
Cla011428	3.15	7.47	1.24576	Up	0.00032079	0.00270723	CONSTANS-like zinc finger protein
Cla016180	40.79	96.6267	1.24421	Up	0.00241876	0.0140728	Acetylornithine deacetylase or succinyl-diaminopimelate desuccinylase
Cla019244	3.27333	7.75333	1.24406	Up	0.00830724	0.0372211	WD-40 repeat family protein
Cla007846	7.81333	18.4767	1.24169	Up	0.00194574	0.0119016	Myb-like transcription factor 1
Cla004806	235.48	556.483	1.24073	Up	0.000515097	0.00405207	Beta-glucosidase G3
Cla007551	66.1367	156.217	1.24003	Up	1.40211e-06	2.50404e-05	Sieve element occlusion b
Cla007326	23.5433	55.5967	1.23968	Up	3.4968e-08	9.2979e-07	Protein FANTASTIC FOUR 3
Cla020196	7.10667	16.78	1.2395	Up	0.000194196	0.00179084	Unknown Protein
Cla015805	4.62333	10.9033	1.23776	Up	1.7409e-06	3.02392e-05	Major facilitator superfamily MFS_1
Cla012895	30.1867	71.1533	1.23702	Up	0.00176836	0.0110559	Cysteine proteinase inhibitor 1
Cla021706	60.7267	143.063	1.23625	Up	0.000475244	0.00378256	CASP-like protein RCOM_0679870
Cla014391	7.14667	16.83	1.23569	Up	4.60186e-06	7.26557e-05	Microtubule-associated proteins 70-3
Cla019566	38.4633	90.5767	1.23566	Up	4.44929e-07	9.16633e-06	Membrane transporter D1
Cla014147	19.6433	46.2533	1.23552	Up	4.41099e-06	7.00784e-05	Unknown Protein
Cla012326	7.17	16.8667	1.23413	Up	0.00322856	0.0177666	Hydrolase alpha/beta fold family protein
Cla022604	9.82333	23.1	1.23361	Up	1.53179e-05	0.000205411	Ran GTPase activating protein
Cla007847	41.01	96.37	1.23261	Up	1.77687e-06	3.07587e-05	Defensin protein
Cla022645	1.63	3.83	1.23247	Up	0.00109279	0.00749762	Kinesin-like protein
Cla016466	1.79333	4.21333	1.23232	Up	4.79547e-05	0.000551849	Endo-beta-1 3-glucanase
Cla006690	20.3033	47.7	1.23227	Up	0.000229438	0.00204879	Oxidoreductase
Cla016150	4.95667	11.6433	1.23206	Up	0.0050761	0.0254225	Peroxidase 20
Cla007694	2.83667	6.66333	1.23205	Up	0.000141251	0.00137853	Pentatricopeptide repeat-
Cla017112	3.44	8.08	1.23195	Up	5.89365e-05	0.00066061	Cysteine-rich receptor-like protein kinase 8
Cla014254	49.5433	116.353	1.23175	Up	4.59961e-07	9.42786e-06	Beta-galactosidase
Cla009419	7.65	17.96	1.23126	Up	0.00032234	0.00271805	Unknown Protein
Cla018038	12.78	30	1.23107	Up	1.4869e-05	0.000199909	Myosin heavy chain-like
Cla019908	90.7233	212.917	1.23074	Up	0.000411399	0.00335334	Lipoxygenase
XLOC_018625	4.72667	11.09	1.23036	Up	0.000693155	0.0051796	thioredoxin h [Cucurbita maxima]
Cla020520	2.98667	7.00333	1.22951	Up	0.00672793	0.0316646	Unknown Protein
Cla003624	2.79667	6.55333	1.22852	Up	0.000611128	0.00469287	Receptor-like kinase
Cla006767	3.05667	7.16	1.228	Up	0.00313995	0.0173815	Microtubule-associated protein RP/EB family member 3
Cla014125	2.14667	5.02667	1.2275	Up	0.00018242	0.00170158	Glucan 1 3-beta-glucosidase
Cla009080	3.23667	7.57667	1.22705	Up	0.000476876	0.00379407	GEM-like protein 6
Cla003633	3.32333	7.77667	1.22652	Up	0.000859859	0.00620666	Kinesin-like protein
Cla002759	12.1867	28.51	1.22616	Up	1.39806e-05	0.000189598	Unknown Protein
Cla012233	9.05667	21.1867	1.2261	Up	0.000543901	0.00424247	Unknown Protein
XLOC_004905	1.49333	3.49333	1.22607	Up	0.00410266	0.0214855	PREDICTED: heavy metal-associated isoprenylated plant protein 26-like [Cucumis melo]
Cla010731	23.83	55.7333	1.22576	Up	3.51393e-09	1.11566e-07	Receptor-like protein kinase 3
Cla021988	2.81	6.57	1.22532	Up	0.00640089	0.030491	Unknown Protein
Cla004673	5.21333	12.1867	1.22503	Up	0.00171292	0.0108193	CASP-like protein RCOM_1206790
Cla002573	134.153	313.437	1.22429	Up	3.74827e-08	9.90168e-07	Pectate lyase
Cla008495	6.45333	15.0767	1.2242	Up	1.28996e-06	2.32421e-05	Cytochrome P450
Cla003337	7.27667	16.9967	1.2239	Up	7.29111e-07	1.41552e-05	Kinesin-like protein 1
Cla014752	3.18	7.42667	1.22369	Up	0.00340042	0.0184854	Xylanase inhibitor
Cla022651	12.06	28.1567	1.22325	Up	1.1878e-07	2.81848e-06	Squalene monooxygenase 1
Cla004652	6.10667	14.2567	1.22318	Up	0.000214115	0.00194037	WD-repeat cell cycle regulatory protein
Cla010917	3.61333	8.43	1.2222	Up	0.0018719	0.0115572	Subtilase family protein
Cla016468	18.5367	43.2433	1.2221	Up	4.31598e-08	1.1226e-06	Leaf senescence protein-like
Cla006523	1.17333	2.73667	1.22181	Up	0.000410334	0.003346	Double-strand-break repair protein rad21 homolog
Cla017231	4.11333	9.59333	1.22172	Up	0.00196804	0.0119903	Conserved
Cla019516	6.09667	14.2167	1.22149	Up	4.16266e-07	8.65287e-06	Receptor-like kinase
Cla006606	67.9	158.313	1.2213	Up	0.000252869	0.0022122	Laccase
Cla018481	4.74333	11.0533	1.22051	Up	0.000108198	0.00110363	Kinesin-like protein
Cla010317	13.65	31.7967	1.21997	Up	0.000611818	0.00469639	NAC domain protein IPR003441
Cla014867	70.97	165.297	1.21978	Up	7.65941e-09	2.30555e-07	Unknown Protein
Cla003380	23.8267	55.4933	1.21974	Up	0.000180061	0.00168267	Peroxidase
Cla006355	15.74	36.6533	1.21951	Up	0.00058699	0.00453671	Peroxidase 43
Cla015272	60.44	140.673	1.21877	Up	0.000508238	0.00400743	Beta-glucosidase
Cla018615	48.12	111.987	1.21862	Up	0.000432229	0.00350202	Glutathione S-transferase
Cla015221	24.0033	55.8367	1.21798	Up	0.00880452	0.0389928	Cytochrome P450
Cla008272	11.1533	25.9433	1.21789	Up	6.46526e-06	9.77401e-05	Kinesin
Cla017295	5.89667	13.6967	1.21585	Up	0.00410404	0.0214872	Wax synthase isoform 3
Cla022096	1.05667	2.45333	1.21522	Up	0.00334408	0.0182623	Hydrolase alpha/beta fold family protein
Cla022360	6.84	15.88	1.21514	Up	8.24698e-06	0.000120631	Armadillo/beta-catenin repeat family protein
Cla012053	12.9933	30.1633	1.21502	Up	2.127e-06	3.63237e-05	Unknown Protein
Cla015572	4.04	9.37333	1.21421	Up	0.000534655	0.00418276	Calmodulin binding protein
Cla013915	5.37333	12.4633	1.2138	Up	0.000128658	0.0012739	G2/mitotic-specific cyclin-A
Cla015646	9.33	21.6067	1.21153	Up	3.48888e-06	5.68533e-05	IQ-domain 10
Cla023486	3.34	7.73	1.21062	Up	0.00247294	0.0142937	Checkpoint serine/threonine-protein kinase bub1
Cla019900	7.65333	17.7067	1.21013	Up	0.000293777	0.00251377	Lipoxygenase
Cla016652	3.28333	7.59333	1.20957	Up	0.0102973	0.0440835	S-receptor kinase-like protein 1
Cla003178	39.8133	92.0267	1.2088	Up	0.000465783	0.00371747	Plant viral-response family protein-like
Cla006144	10.79	24.9367	1.20857	Up	0.0040248	0.0211542	ABC-type Co2+ transport system permease component
Cla012752	2.30667	5.33	1.20833	Up	0.009473	0.0411891	PPPDE peptidase domain-
Cla007718	11.9267	27.54	1.20734	Up	8.22029e-07	1.56889e-05	Uncharacterized GPI-anchored protein At4g28100
Cla011349	80.09	184.907	1.2071	Up	9.12702e-08	2.23364e-06	UDP-glucose 4-epimerase
Cla013596	22.2667	51.4067	1.20707	Up	2.20639e-06	3.74587e-05	Vesicle-associated protein
Cla003395	6.64667	15.3367	1.20628	Up	0.00014109	0.00137833	Cysteine-rich repeat secretory protein 12
Cla001491	54.3167	125.303	1.20596	Up	5.27767e-05	0.000598509	Receptor-like kinase
Cla022236	49.5067	114.11	1.20473	Up	0.000665495	0.00501581	Uncharacterized conserved protein
Cla023371	2.94	6.77333	1.20405	Up	0.000340379	0.00284885	Unknown Protein
Cla019901	4.9	11.2867	1.20377	Up	0.00861895	0.0383384	Lipoxygenase
Cla002314	17.2367	39.6833	1.20305	Up	0.000672268	0.00505709	Plant-specific domain TIGR01570 family protein
Cla020462	13.9967	32.22	1.20287	Up	1.24268e-08	3.59649e-07	Beta-D-glucosidase
Cla014582	21.21	48.8033	1.20224	Up	0.000953551	0.00672892	Hydrolase alpha/beta fold family protein
Cla019036	7.67667	17.6567	1.20166	Up	0.00576888	0.0281074	Disease resistance-responsive family protein
Cla020833	4.20667	9.67333	1.20134	Up	0.000732439	0.00542722	Unknown Protein
Cla005225	1.99	4.57333	1.20048	Up	0.00011536	0.00116328	Formin 3
XLOC_011551	5.18333	11.91	1.20022	Up	0.000209126	0.001906	PREDICTED: squamosa promoter-binding-like protein 3 isoform X1 [Cucumis melo]
Cla007452	12.3567	28.38	1.19958	Up	3.31837e-06	5.45127e-05	Ferredoxin-like protein
XLOC_018982	5.81333	13.34	1.19832	Up	0.000236959	0.00210298	-
Cla018159	94.21	216.143	1.19804	Up	0.00672592	0.0316646	Glutathione S-transferase
Cla019344	4.63667	10.6367	1.19789	Up	2.18938e-05	0.00027744	Ankyrin repeat-
Cla022481	9.44	21.6533	1.19773	Up	8.03425e-06	0.000118005	Oxidoreductase
Cla023405	9.81	22.5	1.1976	Up	0.000335445	0.00281569	Beta-glucosidase 45
Cla020356	0.966667	2.21667	1.1973	Up	0.00109235	0.00749716	Leucine-rich repeat receptor-like tyrosine-protein kinase At2g41820
Cla009264	6.24	14.3067	1.19707	Up	0.000613316	0.00470284	Unknown Protein
Cla023403	25.5267	58.52	1.19692	Up	1.10277e-08	3.21914e-07	COP1-Interacting ProteinI 7
Cla018519	3.54333	8.12	1.19637	Up	0.0046007	0.0235467	Universal stress protein family protein
Cla018912	7.44333	17.0533	1.19603	Up	7.96612e-05	0.000850614	Os01g0686000 protein
Cla021083	7.64	17.5033	1.19599	Up	4.71368e-05	0.000544287	Unknown Protein
Cla014641	5.57	12.76	1.19588	Up	1.00028e-05	0.00014194	Myosin heavy chain-related protein
Cla014249	243.62	558.077	1.19583	Up	0.000977876	0.00685527	Peroxidase
Cla007657	2.70667	6.19667	1.19498	Up	0.00246117	0.0142541	Protein serine/threonine kinase
Cla017740	58.1233	133.06	1.19489	Up	1.53508e-08	4.38747e-07	Receptor-like protein kinase 1-like
Cla017038	27.5	62.91	1.19386	Up	1.38716e-07	3.24599e-06	Thaumatin-like protein
Cla016529	5.12	11.7033	1.1927	Up	0.000545628	0.00425431	TPX2 family protein
Cla012551	40.1933	91.78	1.19122	Up	4.58893e-08	1.18902e-06	Unknown Protein
Cla005121	16.0133	36.5633	1.19112	Up	0.00195408	0.0119319	High affinity nitrate transporter
Cla021520	3.28	7.48667	1.19063	Up	0.00114714	0.00779672	Myb-related transcription factor
Cla014824	29.2333	66.71	1.19029	Up	0.000309868	0.00263038	1-aminocyclopropane-1-carboxylate oxidase 5
Cla021766	2.17667	4.96667	1.19016	Up	0.0105807	0.0450972	Chaperone protein dnaJ 49
Cla007653	0.723333	1.65	1.18973	Up	0.00339094	0.0184636	Cellulose synthase
Cla022852	16.4333	37.4733	1.18924	Up	0.00113655	0.00774288	MYB transcription factor
Cla005065	36.1833	82.48	1.18872	Up	0.00145221	0.00946664	FAD-binding domain-
Cla014111	9.58667	21.85	1.18853	Up	0.00467609	0.0238663	Unknown Protein
Cla011326	2.04333	4.65667	1.18837	Up	0.00507622	0.0254225	Glutaredoxin family protein
Cla012192	3.32333	7.57333	1.1883	Up	4.83913e-05	0.000555925	Solute carrier family 35 member F5
Cla009932	109.38	249.25	1.18824	Up	3.42653e-08	9.12303e-07	Aspartyl protease family protein
Cla006590	0.696667	1.58667	1.18746	Up	0.00251216	0.014471	Anthranilate synthase component I-1
XLOC_017759	1.55667	3.54333	1.18665	Up	0.00380324	0.0202043	hypothetical protein Csa_1G366970 [Cucumis sativus]
Cla022557	1.59	3.61667	1.18563	Up	0.00714035	0.0331367	B3 domain-
Cla017895	2.68667	6.11	1.18536	Up	0.00091937	0.00656767	Kinesin-like protein
Cla014486	31.9	72.5433	1.18529	Up	1.39711e-07	3.2655e-06	VQ motif family protein expressed
Cla005461	1.47333	3.35	1.18508	Up	0.00683413	0.032027	Unknown Protein
Cla017432	82.9133	188.36	1.18382	Up	4.64184e-07	9.49796e-06	Cytochrome P450
Cla011748	2.92	6.63333	1.18377	Up	0.00194933	0.011912	Chlorophyll a-b binding protein 13, chloroplastic
Cla014529	18.3567	41.6967	1.18363	Up	1.29639e-06	2.32961e-05	Plant-specific domain TIGR01568 family protein
Cla009289	20.4733	46.4833	1.18297	Up	0.00015452	0.00147942	Ring-H2 zinc finger protein
Cla001251	19.36	43.9367	1.18235	Up	1.33503e-05	0.000182146	Squalene monooxygenase
Cla011078	6.11333	13.87	1.18194	Up	0.00014852	0.0014369	Non-specific lipid-transfer protein-like protein
Cla013314	53.7033	121.827	1.18175	Up	4.91019e-08	1.26579e-06	Expansin
Cla015348	6.29333	14.2733	1.18143	Up	0.00130739	0.0086483	DNA-binding WRKY
Cla010255	10.4867	23.7667	1.18038	Up	0.0034815	0.0188404	Gibberellin receptor GID1L2
Cla022560	4.41	9.99333	1.18019	Up	0.00127253	0.0084563	cDNA clone 002-175-H08 full insert sequence
Cla017242	21.7367	49.2433	1.1798	Up	1.94175e-05	0.000249647	Cell division cycle 20 homolog
Cla005203	24.4933	55.4867	1.17975	Up	2.76759e-08	7.52665e-07	Bidirectional sugar transporter N3
Cla005519	9.47667	21.45	1.17853	Up	4.25001e-06	6.78931e-05	Secretory protein
Cla017782	5.17667	11.7133	1.17806	Up	0.000122304	0.00121871	Zinc finger family protein
Cla018216	3.62333	8.19667	1.17772	Up	0.00282904	0.0159211	CM0545.320.nc protein
Cla022867	20.4233	46.2	1.17767	Up	7.64155e-06	0.000113079	Senescence-associated protein-like
Cla011096	24.5167	55.4367	1.17708	Up	8.19579e-07	1.56569e-05	class IV heat shock protein
Cla022981	6.82667	15.4333	1.1768	Up	2.16954e-05	0.000275269	Leucine-rich repeat receptor-like protein kinase
Cla010784	13.4867	30.48	1.17633	Up	4.07906e-05	0.000480301	Hydroxyproline-rich protein
Cla015236	5.44	12.29	1.17581	Up	0.000927507	0.00659347	Ring-h2 finger protein
Cla022349	9.61667	21.72	1.17542	Up	1.3942e-05	0.0001892	Receptor-like kinase
Cla001305	0.863333	1.94667	1.17302	Up	0.00150007	0.00970142	Regulator of chromosome condensation domain-
Cla014545	5.29667	11.9333	1.17184	Up	7.2143e-06	0.000107462	Leucine-rich repeat receptor-like protein kinase
Cla005424	5.93333	13.3633	1.17137	Up	4.79784e-05	0.000551849	Dentin sialophosphoprotein-like protein
Cla014262	3.47333	7.82	1.17085	Up	0.00388116	0.0205296	GATA transcription factor 9
Cla002248	2.38	5.35333	1.16948	Up	0.00196615	0.0119859	Zinc finger family protein
Cla008875	0.723333	1.62667	1.16919	Up	0.00204779	0.012409	Urea active transporter-like protein
Cla008523	0.953333	2.14333	1.1688	Up	0.00201202	0.0122178	Receptor-like protein kinase 1
Cla019295	113.063	254.187	1.16876	Up	0.00185358	0.0114838	Hydroxycinnamoyl-CoA shikimate/quinate hydroxycinnamoyl transferase
Cla001235	14.91	33.5167	1.1686	Up	0.00156016	0.0099913	Cytochrome P450
Cla011423	19.7467	44.37	1.16798	Up	1.45142e-09	5.01643e-08	Glycosyltransferase-like protein
Cla006384	3.95	8.87	1.16708	Up	0.00157577	0.0100659	Receptor-like kinase
Cla012689	4.90333	11.01	1.16698	Up	0.000119482	0.00119647	Unknown Protein
Cla002338	2.83667	6.36667	1.16634	Up	0.00376552	0.0200301	Cytochrome P450
Cla022346	14.9	33.44	1.16626	Up	0.000286727	0.00246383	Unknown Protein
Cla013594	3.04333	6.83	1.16623	Up	0.000636747	0.00484519	Unknown Protein
Cla011351	18.1133	40.6367	1.16573	Up	1.21748e-07	2.87547e-06	Lipase class 3-like
Cla012974	90.04	201.953	1.16538	Up	0.000140582	0.00137519	ABC transporter G family member 29
Cla016413	16.84	37.76	1.16497	Up	0.00183656	0.0113945	Histone H4
Cla020170	2.35667	5.28	1.16379	Up	0.000247275	0.00217739	BEL1-like homeodomain protein 2
Cla007579	4534.52	10148.2	1.1622	Up	2.00099e-06	3.43743e-05	Unknown Protein
Cla002940	43.42	96.9967	1.15958	Up	7.83113e-07	1.50453e-05	Pectate lyase 1-27
Cla021218	183.06	408.66	1.15858	Up	2.72281e-05	0.000338898	Glycoside hydrolase family 28 protein/polygalacturonase family protein
Cla020304	40.62	90.6633	1.15833	Up	0.000395494	0.00324456	Disease resistance-responsive family protein
Cla011953	7.21667	16.1067	1.15825	Up	0.00104368	0.00723893	Chaperone protein DnaJ
Cla006623	9.37667	20.9233	1.15797	Up	0.00017133	0.00161522	LOB domain protein 25
Cla010258	35.5367	79.29	1.15783	Up	0.00350477	0.0189461	Gibberellin receptor GID1L2
Cla010077	6.1	13.5967	1.15637	Up	2.36015e-05	0.000296488	Polygalacturonase
Cla014617	3.32667	7.41333	1.15605	Up	0.004356	0.022533	Glycosyltransferase-like protein
Cla011325	11.94	26.5933	1.15526	Up	6.36607e-07	1.26128e-05	NAC domain protein IPR003441
Cla020995	10.7333	23.8933	1.15451	Up	7.00149e-07	1.36714e-05	Unknown Protein
Cla017794	6.36667	14.1667	1.15389	Up	2.55547e-05	0.000319705	Xyloglucan endotransglucosylase/hydrolase 9
Cla014333	12.6467	28.1333	1.15352	Up	3.74257e-06	6.04532e-05	IST1 homolog
Cla020717	6.64	14.7667	1.15309	Up	9.11901e-06	0.000131303	Cytochrome P450
Cla007071	1.73	3.84667	1.15284	Up	0.00428128	0.0222372	Os04g0511700 protein
Cla001610	7.45	16.54	1.15065	Up	0.000968636	0.00681404	Unknown Protein
Cla018908	3.08667	6.85	1.15005	Up	0.00117791	0.00796418	Kinesin-like protein
Cla017147	14.6067	32.41	1.14981	Up	1.62226e-05	0.000214834	F-box family protein
Cla005503	5.24	11.6267	1.1498	Up	0.00292306	0.016333	Unknown Protein
Cla009750	17.3467	38.4833	1.14958	Up	9.8826e-07	1.84985e-05	CAS1 domain-
Cla017073	5.20333	11.54	1.14914	Up	0.00117806	0.00796418	NHL repeat-
Cla021953	8.81667	19.55	1.14886	Up	3.41817e-05	0.000412784	Acetyl esterase
Cla022366	8.5	18.8467	1.14877	Up	0.00960533	0.0417019	Folate/biopterin transporter
Cla009753	8.25	18.29	1.14859	Up	9.70785e-05	0.00100512	Chlorophyll a-b binding protein 21, chloroplastic
Cla022115	16.6867	36.9767	1.14792	Up	0.00382147	0.0202799	Blue copper-like protein
Cla020336	41.9633	92.9767	1.14774	Up	0.00240228	0.0139809	Peroxidase
Cla017608	3.72	8.24	1.14734	Up	7.16922e-05	0.000778635	Glutaredoxin family protein
Cla016164	49.2633	109.083	1.14684	Up	0.000621732	0.00475092	Cytochrome P450
Cla023301	2.85	6.31	1.14668	Up	0.000676658	0.00508258	Bromodomain and PHD finger-
Cla015774	536.227	1187.1	1.14653	Up	0.00114616	0.00779267	Expansin-like 1 protein
Cla009870	10.1333	22.4267	1.14611	Up	0.00033354	0.00280085	AT4G20050-like protein
Cla021962	10.8833	24.0767	1.14552	Up	0.000224107	0.00201091	Hydrolase-like protein
Cla013612	7.56333	16.73	1.14534	Up	2.66931e-05	0.000332443	BHLH transcription factor
Cla009127	4.93667	10.9167	1.14492	Up	0.0007993	0.00583526	NAC domain protein IPR003441
Cla003311	22.1667	49.01	1.14468	Up	3.4149e-07	7.26222e-06	Fasciclin-like arabinogalactan protein 10
Cla015936	586.407	1296.04	1.14414	Up	5.35543e-06	8.28133e-05	Organ-specific protein S2
Cla013292	33.4767	73.94	1.1432	Up	1.21103e-05	0.000167939	Histone H4
Cla001779	4.38	9.67333	1.14308	Up	0.00572332	0.0279376	Thaumatin-like protein
Cla005753	21.7167	47.96	1.14303	Up	9.29346e-05	0.000966406	Endoglucanase
Cla001849	99.0333	218.677	1.14281	Up	0.000997453	0.00697083	Peroxidase
Cla008527	35.3833	78.0733	1.14176	Up	0.000463238	0.00370007	Histone H3 expressed
Cla022212	5.59	12.33	1.14125	Up	0.000627862	0.00479054	Ethylene-responsive transcription factor 4
Cla019001	4.12	9.08333	1.14058	Up	0.00121966	0.00818543	Kinesin family protein
Cla006152	10.1267	22.3167	1.13996	Up	6.04098e-07	1.20039e-05	Receptor-like kinase
Cla019263	10.8067	23.8133	1.13985	Up	0.000663878	0.00500884	Aspartyl aminopeptidase-like protein
Cla003004	23.5533	51.9	1.1398	Up	8.25255e-05	0.000876126	Serine/threonine-protein kinase
Cla005035	16.6033	36.58	1.13958	Up	0.000102457	0.00105515	Histone H4
Cla007553	7.66	16.86	1.13819	Up	0.00898371	0.0395963	Sieve element occlusion s
Cla013735	1.10333	2.42667	1.13711	Up	0.00208425	0.012554	Shugoshin
Cla000708	11.6433	25.6	1.13664	Up	0.00570061	0.0278419	Lipase
Cla012421	89.5267	196.763	1.13607	Up	7.71975e-05	0.000828668	Nucleoredoxin 1
Cla009739	1.42667	3.13333	1.13505	Up	0.000681067	0.00510059	Unknown Protein
Cla021538	11.53	25.32	1.13488	Up	0.000498576	0.0039389	1-aminocyclopropane-1-carboxylate oxidase-2
Cla006014	154.39	339.027	1.13482	Up	1.42745e-05	0.000192938	Histone H1
Cla001167	23.51	51.6233	1.13475	Up	4.89836e-05	0.000561457	ACT domain-
Cla018334	352.993	774.977	1.13451	Up	3.05707e-06	5.04892e-05	Aquaporin
Cla019031	21.1633	46.46	1.13442	Up	1.85299e-07	4.22399e-06	Os03g0169000 protein
Cla011838	26.6667	58.54	1.13439	Up	4.84197e-05	0.000555935	Peptide transporter
Cla000694	1.62333	3.56333	1.13427	Up	0.00105003	0.00727564	Fasciclin-like arabinogalactan protein 18
Cla009860	16.7067	36.6633	1.13391	Up	7.35031e-07	1.42415e-05	Subtilisin-like protease
Cla002539	303.553	666.01	1.13359	Up	0.00195493	0.0119319	Phytase
Cla016384	17.3567	38.0767	1.13342	Up	0.000129149	0.00127689	Pi starvation-induced protein
Cla020757	8.38667	18.3967	1.13327	Up	1.65244e-07	3.80099e-06	Unknown Protein
Cla013771	26.1433	57.3267	1.13276	Up	1.28607e-06	2.31927e-05	Mannan endo-1 4-beta-mannosidase
Cla001160	12.0067	26.32	1.13232	Up	9.51567e-07	1.78754e-05	Phosphoenolpyruvate/phosphate translocator 2, chloroplastic
Cla013729	20.0367	43.8933	1.13136	Up	8.38093e-05	0.000886971	Unknown Protein
Cla009385	33.3433	73.0233	1.13096	Up	1.57034e-06	2.76554e-05	Uncharacterized GPI-anchored protein At3g06035
Cla009336	4.3	9.41667	1.13088	Up	0.00845066	0.0377387	Unknown Protein
Cla014121	1.83333	4.01333	1.13033	Up	0.0038682	0.0204743	Multidrug resistance protein mdtK
Cla000885	0.67	1.46667	1.13031	Up	0.00390761	0.0206291	DS synthase
Cla013870	7.77333	17.0133	1.13006	Up	0.000786813	0.00575411	Thioredoxin m
Cla010581	15.54	34.01	1.12997	Up	3.33589e-07	7.10164e-06	Phosphoesterase family protein
XLOC_008051	3.37	7.37333	1.12957	Up	0.00102235	0.00710082	PREDICTED: peamaclein [Vitis vinifera]
Cla021700	2.57667	5.63667	1.12934	Up	8.21586e-05	0.000872688	Serine/threonine protein kinase
Cla021994	16.6067	36.3267	1.12927	Up	1.79768e-07	4.11505e-06	Microtubule-associated proteins 65-1
Cla013920	8.13	17.7833	1.1292	Up	0.000533306	0.00417588	RING finger protein 13
Cla008689	4.53	9.90667	1.12889	Up	6.27307e-05	0.000695834	Lysosomal pro-X carboxypeptidase
Cla005621	7.84	17.1433	1.12872	Up	0.000160132	0.00152166	Oxidoreductase 2OG-Fe oxygenase family protein
Cla004804	19.1067	41.75	1.1277	Up	5.95683e-05	0.000667301	Beta-glucosidase
Cla005353	2.15667	4.71	1.12692	Up	0.000624459	0.00476637	Auxin induced-like protein
Cla017551	2.67	5.82667	1.12583	Up	0.00424364	0.0220983	Unknown Protein
Cla004061	48.55	105.883	1.12493	Up	0.0029035	0.0162657	Lipase
Cla013291	18.5633	40.48	1.12475	Up	0.00152493	0.00981838	Histone H4
Cla008913	7.77667	16.9567	1.12463	Up	0.000209621	0.00190853	F-box family protein
Cla009991	3.34667	7.29667	1.12451	Up	0.00266927	0.0151735	Mitotic spindle assembly checkpoint protein MAD2
Cla013574	10.61	23.13	1.12434	Up	0.00680635	0.0319351	Regulator of Vps4 activity in the MVB pathway protein
Cla004792	4.50333	9.81667	1.12424	Up	0.00148555	0.00963211	Enoyl-
Cla015000	26.81	58.41	1.12344	Up	4.80177e-08	1.23942e-06	Aspartic proteinase nepenthesin I
Cla022992	20.0967	43.7833	1.12343	Up	0.00043314	0.0035066	Uncharacterized conserved protein
Cla005824	8.87	19.3167	1.12284	Up	1.59729e-05	0.000212218	Flavin oxidoreductase/NADH oxidase
Cla006560	6.14333	13.3733	1.12227	Up	0.000379824	0.00313374	ROP guanine nucleotide exchange factor 5
Cla011391	9.49333	20.66	1.12185	Up	1.52943e-06	2.70052e-05	Receptor-like protein kinase 1-like
Cla008732	3.32	7.22333	1.12148	Up	0.00143589	0.00938555	Cyclic nucleotide gated channel 9
Cla014578	8.22333	17.8867	1.12109	Up	9.23628e-05	0.000960952	Unknown Protein
Cla022980	8.37	18.2	1.12064	Up	0.000424592	0.00344979	Receptor-like protein kinase
Cla016968	46.97	102.123	1.1205	Up	1.30562e-05	0.000178613	Blue copper-like protein
Cla005633	2.86667	6.23	1.11986	Up	0.00760835	0.0347732	Zinc finger family protein
Cla000982	7.68667	16.7	1.11942	Up	3.87243e-05	0.000459707	MRNA complete cds clone RAFL21-92-C23
Cla023466	2.11	4.58	1.1181	Up	0.00987099	0.0426091	Peptidyl-prolyl cis-trans isomerase
Cla020460	19.0967	41.4467	1.11794	Up	1.59385e-06	2.80452e-05	Restricted tev movement 2
Cla001500	85.9233	186.39	1.1172	Up	0.000153588	0.00147424	SAUR-like auxin-responsive protein
Cla011332	69.1267	149.917	1.11685	Up	0.000468513	0.00373419	Susceptibility homeodomain transcription factor
Cla018603	7.67667	16.6467	1.11668	Up	0.000263395	0.00228799	Calmodulin-like protein
Cla017382	29.4633	63.89	1.11667	Up	2.4853e-08	6.83222e-07	Glycosyltransferase
XLOC_011223	324.19	702.727	1.11612	Up	0.0117294	0.0488739	-
Cla022104	186.183	403.42	1.11556	Up	5.10949e-07	1.03092e-05	Phospho-2-dehydro-3-deoxyheptonate aldolase 1
Cla009118	4.07	8.81667	1.1152	Up	3.47866e-05	0.000418099	O-succinylbenzoate--CoA ligase
Cla022308	5.06	10.9567	1.1146	Up	0.00719765	0.0333602	Ran-binding zinc finger protein
Cla008684	71.0067	153.66	1.11372	Up	0.0022981	0.013522	GDSL esterase/lipase
Cla006642	101.19	218.943	1.11349	Up	3.39888e-06	5.55446e-05	BCL-2-associated athanogene 6
Cla022569	4.80333	10.39	1.11309	Up	0.00827539	0.037103	Calmodulin
Cla001700	2.76	5.97	1.11306	Up	0.00790759	0.0357702	Histone-binding protein RBBP4
Cla012558	8.83333	19.1067	1.11305	Up	0.000182089	0.00169928	RING-H2 zinc finger protein
XLOC_019516	1.78667	3.86333	1.11258	Up	0.00154388	0.00991521	-
Cla011527	6.07	13.11	1.1109	Up	0.00807963	0.0364157	AT-hook DNA-binding protein
Cla007802	18.0167	38.8833	1.10982	Up	7.98249e-05	0.000851913	Pectin methylesterase 2
Cla020331	25.45	54.9067	1.10932	Up	7.07375e-06	0.000105679	Unknown Protein
Cla013399	3.79333	8.18333	1.10922	Up	0.00836278	0.0374204	Os04g0630700 protein
Cla017667	22.3867	48.28	1.10879	Up	0.000136301	0.00133866	F-box family protein
Cla014139	12.4967	26.9267	1.10749	Up	8.56137e-05	0.000901772	C2-H2 zinc finger protein
Cla017064	4.92	10.6	1.10733	Up	0.000486039	0.00385638	Leaf senescence protein-like
Cla020459	0.906667	1.95333	1.10729	Up	0.00718333	0.0333186	Pectinesterase
Cla015226	1.53333	3.30333	1.10725	Up	0.00594303	0.0287928	Gamma response I protein-like
Cla008860	4.43	9.54333	1.10719	Up	7.4864e-05	0.000807357	Protein BREVIS RADIX
Cla012199	27.6133	59.46	1.10655	Up	0.00112831	0.00769967	Adiponectin receptor 1
Cla010175	25.5567	55.0167	1.10617	Up	2.30892e-05	0.000290772	Receptor expression-enhancing protein 5
Cla011629	27.1433	58.43	1.10611	Up	2.2669e-07	5.05951e-06	Amino acid permease
Cla008353	26.1833	56.33	1.10525	Up	0.00304531	0.0169362	Hydroxycinnamoyl-CoA transferase 1
Cla003941	12.5067	26.9	1.10491	Up	9.68221e-06	0.000138138	Endoglucanase 1
Cla016488	26.1833	56.31	1.10474	Up	4.22105e-05	0.000495296	Receptor-like kinase
Cla011205	2.24	4.81667	1.10454	Up	0.0116909	0.0487655	Cytokinin oxidase/dehydrogenase
Cla019920	32.08	68.91	1.10304	Up	0.00110165	0.0075473	Histone H2A
Cla009175	21.0533	45.2233	1.10302	Up	7.68619e-06	0.000113492	Alpha-glucosidase 1
Cla017987	6.02333	12.9367	1.10283	Up	0.00364888	0.0195394	Isoamyl acetate-hydrolyzing esterase
Cla019793	92.6633	198.997	1.10267	Up	1.19683e-05	0.00016631	Histone-like protein
Cla023187	8.96667	19.2533	1.10246	Up	0.000118481	0.00118783	Amino acid permease
Cla010453	3.98333	8.54667	1.10139	Up	0.00216891	0.0129458	Protein serine/threonine kinase
Cla011249	1.90333	4.08333	1.10122	Up	0.00126339	0.00840656	Leucine-rich repeat family protein
Cla014256	6.17667	13.2467	1.10073	Up	8.8148e-05	0.000920879	Purple acid phosphatase
Cla020529	1.04	2.23	1.10046	Up	0.00176235	0.011032	Laccase-22
Cla014138	31.5633	67.6433	1.0997	Up	1.9058e-06	3.28782e-05	Hydrolase-like protein
Cla008796	16.8133	36.01	1.09879	Up	9.98096e-05	0.00102998	AT-hook DNA-binding protein
Cla009052	4.49667	9.63	1.09868	Up	0.00480395	0.0243474	Unknown Protein
Cla014288	7.42333	15.8967	1.09859	Up	0.00234745	0.0137407	RING finger protein
Cla020056	10.79	23.0967	1.09799	Up	0.000222071	0.00199879	Mitosis protein dim1
Cla021772	36.04	77.12	1.09751	Up	6.758e-07	1.32598e-05	Unknown Protein
Cla010196	87.4933	187.177	1.09716	Up	1.45395e-06	2.57848e-05	Expansin
Cla015451	0.866667	1.85333	1.09657	Up	0.00743902	0.0341996	ROP guanine nucleotide exchange factor 5
Cla011590	8.94667	19.1267	1.09616	Up	0.000116904	0.00117504	Matrix metalloproteinase
Cla021579	40.3667	86.2933	1.09608	Up	2.42402e-07	5.37091e-06	Plant-specific domain TIGR01615 family protein
Cla019041	3.71	7.92667	1.0953	Up	8.80427e-05	0.000920648	Squamosa promoter-binding protein
Cla013330	12.23	26.1233	1.09491	Up	0.000150724	0.00145337	Unknown Protein
Cla002962	5.95667	12.72	1.09452	Up	0.00130483	0.00863418	Glucan endo-1 3-beta-glucosidase 4
XLOC_016991	0.936667	2	1.09439	Up	0.00918824	0.0402442	-
Cla021598	17.9333	38.2867	1.0942	Up	1.76585e-06	3.0594e-05	Leucine Rich Repeat family protein expressed
Cla003153	5.16667	11.0233	1.09325	Up	0.0043468	0.0225199	UDP glycosyltransferase
Cla017251	12.53	26.7333	1.09325	Up	0.00669885	0.031576	Cytochrome P450
Cla000540	40.16	85.6233	1.09224	Up	4.44117e-07	9.16606e-06	Dof zinc finger protein 12
Cla010228	4.3	9.16667	1.09206	Up	0.00073576	0.00544984	Synaptosomal-associated protein 30
Cla008311	11.5867	24.6767	1.09068	Up	0.00701997	0.0327104	WD repeat-
Cla015970	90.48	192.68	1.09054	Up	0.00359983	0.0193466	Cytochrome P450 allene oxide synthase
Cla019924	52.6633	112.143	1.09047	Up	2.50804e-07	5.53679e-06	Rapid alkalinization factor 1
Cla010300	442.423	941.203	1.08908	Up	0.000308037	0.00261702	Non-symbiotic hemoglobin protein
Cla011373	21.7433	46.2367	1.08846	Up	0.0027471	0.0155419	Long-chain-fatty-acid-CoA ligase
Cla016826	13.77	29.2767	1.08822	Up	7.31296e-05	0.00079255	Senescence-associated protein
XLOC_001044	16.8133	35.7467	1.0882	Up	9.34919e-07	1.76115e-05	F5O11.10 isoform 1 [Theobroma cacao]
XLOC_023318	1.54333	3.28	1.08765	Up	0.00485325	0.0244932	PREDICTED: mitotic checkpoint protein BUB3.3 [Cucumis sativus]
Cla010856	57.8067	122.85	1.08759	Up	0.000296893	0.00253616	Glutathione peroxidase
Cla010479	1.37	2.91	1.08684	Up	0.000356139	0.00295879	Glutamate receptor
Cla004004	14.4433	30.6767	1.08674	Up	0.00527836	0.0262276	Late embryogenesis abundant hydroxyproline-rich glycoprotein
Cla016027	14.46	30.6933	1.08586	Up	0.0112784	0.0474202	UDP glycosyltransferase
Cla021894	3.2	6.79	1.08534	Up	0.000697395	0.00520175	Nitrate transporter
Cla020901	23.4833	49.8267	1.08528	Up	0.00194585	0.0119016	MYB transcription factor
Cla015447	6.32667	13.4233	1.08523	Up	0.00596925	0.0288549	Dynein light chain 1 cytoplasmic
Cla019799	7.90333	16.76	1.08449	Up	0.00100617	0.00701243	Photosystem II reaction center W protein, chloroplastic
Cla006969	8.74	18.5233	1.08364	Up	3.94575e-06	6.35328e-05	Nitrate transporter
Cla001919	8.01667	16.9867	1.08333	Up	0.00206072	0.012454	AT hook motif DNA-binding family protein
Cla013088	7.94333	16.8267	1.08293	Up	8.75122e-06	0.000126727	Leucine-rich repeat family protein
Cla013546	6.55667	13.8833	1.08232	Up	0.000187303	0.00174073	Histidinol-phosphate aminotransferase
Cla009912	8.95667	18.9567	1.08167	Up	0.000551614	0.00428615	Leucine-rich repeat receptor-like protein kinase
Cla020093	0.603333	1.27667	1.08135	Up	0.00650677	0.0308649	Centromere protein-like
Cla004040	2.28	4.82333	1.081	Up	0.0105096	0.0448693	Ubiquitin-protein ligase/ zinc ion binding protein
Cla018691	6.2	13.1133	1.08069	Up	0.00226104	0.0133504	Unknown Protein
Cla002233	4.96333	10.49	1.07963	Up	0.00314783	0.0174156	Targeting protein for XKLP2
Cla013460	1.72667	3.64667	1.07859	Up	0.00479885	0.0243276	rRNA methylase
Cla013577	14.2533	30.0967	1.0783	Up	0.00635181	0.0302999	O-methyltransferase
Cla016467	35.01	73.9033	1.07787	Up	1.62836e-07	3.75838e-06	Leaf senescence protein-like
Cla014414	24.7867	52.2933	1.07706	Up	0.000350765	0.00292131	1-aminocyclopropane-1-carboxylate oxidase
Cla022717	5.81	12.2533	1.07656	Up	0.00318139	0.0175821	TPX2 protein family
Cla018141	9.41667	19.85	1.07585	Up	2.65326e-06	4.41587e-05	Receptor-like kinase
Cla012324	3.15667	6.65333	1.07568	Up	0.00150721	0.00972903	Nudix hydrolase 24
Cla011133	53.8467	113.367	1.07407	Up	0.000704645	0.00524618	Pectinesterase
Cla003450	9.36333	19.71	1.07383	Up	0.000232703	0.00207338	Fas-associated factor 1-like protein
Cla009911	14.5733	30.6567	1.07287	Up	7.66176e-07	1.47618e-05	Receptor-like protein kinase
Cla022405	5.94667	12.4967	1.07139	Up	0.00166068	0.0105402	Peroxidase
Cla021175	9.05333	19.0233	1.07125	Up	3.40616e-06	5.55947e-05	Extra-large G-protein-like
Cla018045	189.363	397.883	1.07119	Up	7.67389e-06	0.000113392	Non-specific lipid-transfer protein
Cla018169	292.283	613.857	1.07053	Up	7.86753e-05	0.000843193	Peptide transporter
Cla014268	5.19333	10.9067	1.07048	Up	2.32298e-05	0.000292222	Receptor-like protein kinase
Cla001499	7.82667	16.4367	1.07045	Up	0.000159916	0.00152033	Pollen Ole e 1 allergen and extensin family protein
Cla016010	4.49667	9.44333	1.07044	Up	0.00508921	0.0254435	LAG1 longevity assurance homolog 2
XLOC_006877	3.12	6.55	1.06995	Up	0.00015433	0.00147831	pol protein [Cucumis melo subsp. melo]
Cla016054	70.99	149.02	1.06982	Up	0.00511807	0.0255689	UDP-glucosyltransferase 1
Cla017228	2.96333	6.22	1.06969	Up	0.00161596	0.0102999	Germin-like protein 7
Cla004642	17.1767	36.05	1.06955	Up	7.6063e-05	0.000818221	Pectate lyase
Cla007573	15.7067	32.96	1.06934	Up	0.000663769	0.00500884	1-aminocyclopropane-1-carboxylate oxidase-2
Cla017773	4.22	8.85333	1.06898	Up	0.000468798	0.00373419	UDP glycosyltransferase
Cla017256	11.8367	24.8267	1.06863	Up	1.13815e-05	0.000159246	Leucine-rich repeat receptor-like protein kinase
Cla005802	4.4	9.22667	1.06831	Up	0.000233993	0.00208122	Receptor-like protein kinase
Cla007080	22.2967	46.71	1.0669	Up	0.000920263	0.00657174	DS synthase
Cla003550	4.79333	10.04	1.06666	Up	0.00359434	0.0193268	cDNA clone J033118E13 full insert sequence
Cla008398	45.3167	94.85	1.06561	Up	2.21e-07	4.94339e-06	NHL1
Cla008169	23.2467	48.6467	1.06532	Up	0.000319436	0.00269805	RING finger protein 141
Cla016746	22.07	46.1833	1.06529	Up	2.38141e-06	4.00613e-05	Serine/threonine-protein phosphatase 2A regulatory subunit delta isoform
Cla012394	13.1133	27.4367	1.06507	Up	0.00620758	0.0297307	Gibberellin receptor GID1-like protein
Cla014140	25.7567	53.8767	1.06471	Up	0.0045949	0.0235347	MYB transcription factor
XLOC_020606	4.05	8.46667	1.06387	Up	0.00249516	0.0143935	PREDICTED: zinc finger BED domain-
Cla017149	86.8333	181.51	1.06373	Up	5.64821e-06	8.7009e-05	5-methyltetrahydropteroyltriglutamate--homocysteine methyltransferase
Cla006269	17.48	36.5333	1.06351	Up	3.07496e-07	6.62963e-06	Laccase-2
Cla017148	330.507	690.727	1.06344	Up	2.25834e-06	3.82447e-05	5-methyltetrahydropteroyltriglutamate--homocysteine methyltransferase
Cla006356	8.64	18.0567	1.06343	Up	0.00398981	0.0210294	Peroxidase 43
Cla023231	4.35	9.09	1.06326	Up	0.00392622	0.0207219	Lipase -like protein
Cla015849	7.19667	15.0367	1.06308	Up	0.0013025	0.00862156	Unknown Protein
Cla016875	43.6267	91.0867	1.06203	Up	0.00171722	0.0108364	Major latex protein
Cla007801	36.1233	75.4133	1.06189	Up	0.000108655	0.00110649	Pectinesterase family protein
Cla016876	400.203	835.31	1.06158	Up	0.000999269	0.00698112	Major latex protein
Cla012397	9.33	19.4733	1.06155	Up	0.00423398	0.0220579	Gibberellin receptor GID1-like protein
Cla017232	6.25667	13.0533	1.06095	Up	0.000291652	0.00249978	ATP-dependent zinc metalloprotease FtsH 2
Cla005929	2.57333	5.36667	1.06039	Up	9.89278e-05	0.00102192	Receptor-like protein kinase
Cla017226	237.823	495.967	1.06035	Up	2.53396e-07	5.57581e-06	4-coumarate CoA ligase
Cla015401	8.99667	18.76	1.0602	Up	0.00168058	0.010635	Sulfate transporter
Cla013011	50.8033	105.897	1.05966	Up	2.5213e-05	0.000315754	Inositol-tetrakisphosphate 1-kinase 1
Cla003191	82.53	172.023	1.05961	Up	1.63806e-06	2.87233e-05	Peroxidase
Cla006719	2.50333	5.21667	1.05928	Up	0.00427854	0.0222344	Ethylene-responsive transcription factor 1
Cla005536	1.13667	2.36667	1.05805	Up	0.00054741	0.00426165	Unknown Protein
Cla003616	41.4033	86.1967	1.05789	Up	0.00226079	0.0133504	Blue copper protein
Cla009116	3.62	7.53333	1.0573	Up	0.00274419	0.0155298	Os02g0638200 protein
Cla011541	1.69	3.51667	1.05719	Up	0.00106319	0.00734172	Amine oxidase
Cla012121	13.76	28.63	1.05705	Up	3.34773e-06	5.49061e-05	C2 calcium/lipid-binding and phosphoribosyltransferase C-terminal domain-
Cla000342	7.02333	14.6067	1.0564	Up	0.000195029	0.00179689	Beta-1,3-galactosyl-O-glycosyl-glycoprotein beta-1,6-N-acetylglucosaminyltransferase 4
Cla013420	507.693	1055.85	1.05637	Up	5.16457e-06	8.03519e-05	Cytochrome P450 cinnamate 4-hydroxylase
Cla006593	5.03667	10.4667	1.05526	Up	0.000585551	0.00452731	1-phosphatidylinositol-4 5-bisphosphate phosphodiesterase
Cla013812	16.6767	34.6533	1.05516	Up	0.000196315	0.00180566	Unknown Protein
Cla003642	20.2033	41.9633	1.05454	Up	7.11591e-05	0.00077326	O-succinylbenzoate-CoA ligase
Cla019382	120.65	250.57	1.05439	Up	1.98488e-05	0.000254868	Peroxidase
Cla012157	60.07	124.743	1.05425	Up	1.74605e-05	0.000228837	NADH cytochrome b5 reductase
Cla006403	129.59	269.097	1.05417	Up	1.60578e-06	2.82061e-05	Non-specific lipid-transfer protein
Cla018996	2.01	4.17333	1.054	Up	0.010621	0.0452024	Unknown Protein
Cla011873	3.33	6.91333	1.05386	Up	0.00634115	0.0302562	50S ribosomal protein-like protein
Cla006409	2.47	5.12667	1.05351	Up	0.0119794	0.049691	Transport protein-related
Cla010937	1.83667	3.80667	1.05144	Up	0.00537958	0.0266328	Receptor-like protein kinase At3g21340
Cla011378	255.27	528.857	1.05085	Up	7.47393e-05	0.000806972	Unknown Protein
XLOC_020132	27.8967	57.7867	1.05064	Up	0.00972277	0.0421089	hypothetical protein Csa_4G017070 [Cucumis sativus]
Cla014900	18.2133	37.7267	1.05059	Up	2.16744e-07	4.85988e-06	Asparaginyl-tRNA synthetase 2
Cla020664	18.29	37.8833	1.05051	Up	0.000691247	0.00516919	Lipase
Cla020720	25.9067	53.65	1.05025	Up	4.82329e-05	0.000554419	Cytochrome P450
Cla019184	12.9033	26.7167	1.05	Up	8.43361e-06	0.000123058	Aldehyde dehydrogenase
Cla021312	5.11333	10.5833	1.04946	Up	0.00380156	0.0202007	Unknown Protein
Cla005861	16.8733	34.9167	1.04917	Up	0.00106736	0.00735922	Endochitinase
Cla007334	4.04333	8.36667	1.04911	Up	0.00101834	0.0070778	Calmodulin-binding protein-like protein
Cla022118	9.65667	19.98	1.04896	Up	0.000183325	0.00170845	RING finger protein
Cla015635	30.2633	62.6	1.04859	Up	0.000144086	0.00140202	Fasciclin-like arabinogalactan protein 4
Cla012301	15.9933	33.0767	1.04834	Up	0.00092855	0.00659377	Oxidoreductase zinc-
Cla019158	1.83333	3.79	1.04773	Up	0.00501098	0.0251391	E2F transcription factor 7
Cla019441	2.09	4.32	1.04753	Up	0.0034813	0.0188404	G-type lectin S-receptor-like serine/threonine-protein kinase At4g27290
Cla003193	784.267	1620.14	1.0467	Up	0.00673671	0.0316889	Peroxidase
Cla021659	34.97	72.23	1.04648	Up	0.0015506	0.00995213	Xyloglucan-specific endoglucanase inhibitor protein
Cla006992	6.05	12.4933	1.04615	Up	0.00646934	0.0307449	Cytochrome P450
Cla004956	13.15	27.1267	1.04465	Up	0.000104233	0.00106964	Cell division cycle 20 homolog
XLOC_011707	0.586667	1.21	1.04439	Up	0.00712503	0.033086	-
Cla012826	2.58	5.32	1.04406	Up	0.0042588	0.0221659	Cellulose synthase
Cla006540	5.78333	11.9167	1.04301	Up	0.000577258	0.00447	Pathogenesis-related thaumatin-like protein
Cla001054	3.36333	6.93	1.04296	Up	0.00923692	0.040405	PLATZ transcription factor
Cla008742	378.313	779.407	1.04279	Up	0.00074311	0.00549225	Aquaporin 2
Cla018913	8.67333	17.86	1.04207	Up	0.00246611	0.0142665	Unknown Protein
Cla001586	6.21333	12.7933	1.04195	Up	0.00288966	0.0162172	Rac-like GTP binding protein
Cla011437	376.783	775.753	1.04186	Up	1.10012e-05	0.00015478	Aquaporin 1
Cla009995	102.243	210.393	1.04108	Up	0.000338656	0.00283794	Hydroxycinnamoyl CoA quinate transferase
Cla018588	30.88	63.54	1.04099	Up	5.04696e-07	1.02188e-05	Cyclin-dependent protein kinase-like
Cla010664	364.777	750.487	1.04081	Up	4.5272e-06	7.16442e-05	O-methyltransferase
Cla015467	1.59	3.27	1.04026	Up	0.010882	0.0460714	Ethylene-responsive transcription factor 1
Cla019678	23.1167	47.5033	1.0391	Up	0.000214237	0.00194037	BHLH transcription factor
Cla008704	42.94	88.2333	1.039	Up	6.95087e-07	1.35857e-05	Unknown Protein
Cla007514	67.43	138.527	1.0387	Up	1.75189e-07	4.01608e-06	Os10g0422600 protein
Cla006025	14.4833	29.7433	1.03817	Up	0.00251183	0.014471	Histone H2A
Cla005104	19.21	39.4367	1.03768	Up	0.000856022	0.00618482	Unknown Protein
Cla017492	7.03667	14.4433	1.03744	Up	0.0115278	0.048244	Unknown Protein
Cla017783	50.5933	103.797	1.03674	Up	0.000822394	0.00598019	Aquaporin
Cla007541	54.0333	110.837	1.03651	Up	5.17471e-07	1.04048e-05	Plant-specific domain TIGR01615 family protein
Cla022883	32.1467	65.94	1.03648	Up	8.31969e-07	1.58488e-05	Alpha-galactosidase 1
Cla001860	30.9467	63.4467	1.03576	Up	0.000692587	0.0051773	Histone H2B
Cla012243	1.35	2.76667	1.03519	Up	0.00589081	0.0285779	Yellow stripe-like 9 transporter
Cla015365	8.29667	17	1.03493	Up	0.00731314	0.0337817	Blue copper protein
Cla016902	5.75333	11.7833	1.03428	Up	0.00238673	0.0139212	Unknown Protein
Cla005099	6.12667	12.5433	1.03375	Up	0.0016858	0.0106646	2-phosphoglycerate kinase
Cla002685	200.747	410.59	1.03232	Up	0.000636934	0.00484519	Isoflavone reductase-like protein 1
Cla014794	67.55	138.153	1.03224	Up	0.000497183	0.00393096	Heat stress transcription factor A3
Cla004710	48.88	99.9433	1.03187	Up	0.0031905	0.0176229	ABC transporter G family member 9
Cla010867	10.2067	20.8667	1.03169	Up	0.00904806	0.039759	WRKY transcription factor 72
Cla008508	9.97	20.38	1.03149	Up	0.000159615	0.00151817	Os12g0122100 protein
Cla000141	46.9967	96.06	1.03138	Up	1.68241e-06	2.93769e-05	Zinc finger protein 6
Cla022141	4.51667	9.23	1.03107	Up	0.00516606	0.0257643	CRT -like transporter 3
Cla023446	6.77333	13.8333	1.03021	Up	0.000595978	0.00459536	Cyclin B
Cla009957	9.41333	19.22	1.02983	Up	0.00253108	0.014551	Unknown Protein
Cla011592	6.3	12.86	1.02947	Up	1.00117e-05	0.00014194	Pentatricopeptide repeat protein
Cla006952	73.1333	149.273	1.02936	Up	4.80343e-06	7.54273e-05	Fasciclin-like arabinogalactan protein
Cla012738	12.5367	25.58	1.02886	Up	0.000250909	0.0021989	Jp18
Cla017685	2.75333	5.61667	1.02853	Up	0.00192515	0.0118213	Glutaredoxin family protein
Cla007041	8.53	17.4	1.02847	Up	7.95456e-05	0.000849826	RNA-binding protein 68390-68829
Cla021156	2.26667	4.62333	1.02836	Up	0.00585098	0.0284459	Acid phosphatase/vanadium-dependent haloperoxidase-related protein
Cla019679	1.54	3.14	1.02783	Up	0.00633736	0.0302452	Armadillo/beta-catenin-like repeat-
Cla005075	3.97667	8.10667	1.02755	Up	0.000229193	0.0020484	Nodulin family protein
Cla003583	9.17	18.69	1.02727	Up	0.00692793	0.0323558	Unknown Protein
Cla017937	5.26333	10.7167	1.02581	Up	0.000284694	0.00244948	Glyoxal oxidase
Cla017599	6.59	13.4133	1.02532	Up	9.19467e-05	0.000958096	Calcium dependent protein kinase 26
Cla018040	47.27	96.18	1.02481	Up	2.14782e-05	0.000272685	Plant-specific domain TIGR01568 family protein
Cla022204	13.3133	27.08	1.02436	Up	0.00160766	0.0102535	Lachrymatory factor synthase
Cla008197	40.3833	82.1367	1.02427	Up	1.74325e-05	0.000228617	class I heat shock protein
Cla006974	9.21	18.73	1.02408	Up	0.000338458	0.00283794	Cysteine-rich repeat secretory protein 12
Cla010672	21.96	44.6367	1.02335	Up	5.10501e-05	0.000582183	Polyadenylate-binding protein family protein
Cla016226	17.8333	36.2467	1.02327	Up	1.00093e-05	0.00014194	Senescence-associated protein
Cla019219	13.9967	28.4433	1.02301	Up	0.00149098	0.00965494	Unknown Protein
Cla013422	18.9133	38.42	1.02245	Up	2.29453e-06	3.88252e-05	Receptor-like protein kinase 1-like
Cla017666	111.147	225.723	1.02209	Up	0.010628	0.0452132	Unknown Protein
Cla017962	26.9067	54.6367	1.02191	Up	5.48564e-05	0.000620015	Vesicular glutamate transporter 2
Cla003998	65.4867	132.977	1.0219	Up	0.00306028	0.0169915	Glycerol-3-phosphate acyltransferase 5
Cla004488	3.55333	7.21	1.02083	Up	0.00594643	0.0287953	Unknown Protein
Cla005324	15.2467	30.91	1.01958	Up	7.03469e-05	0.000765664	Lactoylglutathione lyase
Cla008667	10.17	20.6067	1.01879	Up	0.00896829	0.0395454	Stress responsive alpha-beta barrel domain protein
Cla013351	18.2467	36.96	1.01833	Up	5.8367e-06	8.9505e-05	Os04g0690100 protein
Cla018236	6.27667	12.7133	1.01827	Up	0.000650525	0.00493009	Kinesin-5
Cla004496	5.82	11.7833	1.01766	Up	0.00408	0.0213886	Kinesin-like protein
Cla008615	11.2633	22.8033	1.01761	Up	0.000113217	0.00114503	Expp1 protein
Cla013970	2.31	4.67667	1.01759	Up	0.000776171	0.0056951	CM0545.450.nc protein
Cla015814	43.31	87.6767	1.01749	Up	0.000840309	0.00608647	Monooxygenase FAD-binding
Cla005902	50.7967	102.82	1.01732	Up	6.41764e-06	9.72375e-05	Early response to dehydration 15-like protein
XLOC_006706	1466.8	2968.75	1.01718	Up	7.94382e-05	0.000849126	PREDICTED: non-specific lipid-transfer protein 1-like [Pyrus x bretschneideri]
Cla019355	27.8667	56.3867	1.01681	Up	1.69993e-05	0.000223515	Retroelement pol polyprotein-like
Cla000835	2.05667	4.16	1.01628	Up	0.0006368	0.00484519	Pentatricopeptide repeat-
Cla021743	9.55	19.3167	1.01627	Up	0.00136076	0.00896813	Os08g0534200 protein
Cla004335	15.77	31.89	1.01592	Up	0.00465507	0.023783	Aquaporin
Cla014227	14.2167	28.7333	1.01514	Up	1.7159e-05	0.000225467	Mannan endo-1 4-beta-mannosidase
Cla008815	144.13	291.28	1.01504	Up	3.00974e-05	0.000368953	Glycine-rich protein-2
Cla014489	30.4733	61.5833	1.01499	Up	2.07752e-05	0.000264753	Inositol-3-phosphate synthase
Cla006519	5.22333	10.5533	1.01466	Up	0.00426378	0.0221804	Receptor protein kinase-like protein
Cla021898	14.6967	29.6833	1.01416	Up	1.55087e-05	0.00020741	Unknown Protein
Cla002337	5.78333	11.68	1.01407	Up	0.00833472	0.0373031	Cytochrome P450
Cla004768	3.88	7.83333	1.01357	Up	0.00062289	0.00475619	Callose synthase
Cla012061	11.0467	22.2967	1.01322	Up	0.00149545	0.00967873	Cyclin-dependent kinase B1-1
Cla009182	3.15333	6.36333	1.01291	Up	0.00595071	0.0288065	LOB domain protein 4
Cla004461	29.3033	59.09	1.01185	Up	0.000348016	0.00289961	Unknown Protein
Cla013929	16.2333	32.7267	1.01151	Up	0.00048125	0.00382436	Type-a response regulator
Cla009829	6.14	12.3767	1.01131	Up	0.00205454	0.0124314	Unknown Protein
Cla000690	10.4833	21.13	1.0112	Up	0.000752277	0.00554183	Unknown Protein
XLOC_016609	6.08333	12.26	1.01103	Up	0.00264533	0.0150876	cAMP-regulated phosphoprotein-like protein [Medicago truncatula]
Cla002929	8.14667	16.4167	1.01088	Up	0.000444948	0.00358503	Solute carrier family 35 member E2
Cla012102	9.99	20.13	1.01079	Up	2.12787e-05	0.00027066	Os03g0366700 protein
Cla021528	1.38	2.78	1.01042	Up	0.0058985	0.0286051	Ring-H2 zinc finger protein
Cla018986	10.0667	20.27	1.00976	Up	0.00029179	0.00249978	Glucose-repressible alcohol dehydrogenase transcriptional effector
Cla003449	51.9333	104.567	1.00969	Up	8.74829e-06	0.000126727	Carboxyl-terminal proteinase
Cla010794	8.56667	17.24	1.00895	Up	0.00555247	0.0273286	Unknown Protein
Cla007470	5.69333	11.4567	1.00884	Up	0.00961078	0.0417166	3-ketoacyl-CoA synthase
Cla015101	10.04	20.2033	1.00883	Up	0.0012495	0.00833328	Endoglucanase 1
Cla021607	10.65	21.43	1.00878	Up	3.16661e-05	0.000385851	Inositol 1 4 5-trisphosphate 5-phosphatase
Cla015292	137.447	276.547	1.00865	Up	0.00266285	0.0151455	Non-specific lipid-transfer protein
Cla017518	8.15333	16.4	1.00823	Up	0.00145956	0.00949059	BHLH transcription factor
XLOC_004333	1.78	3.58	1.00808	Up	0.00192203	0.0118136	PREDICTED: rhoGEF domain-
Cla001786	15.8867	31.94	1.00755	Up	2.66147e-05	0.00033167	Ternary complex factor MIP1
Cla003206	3.88	7.8	1.00742	Up	0.00546107	0.0269441	Phosphoribosyltransferase
Cla003573	22.1867	44.5933	1.00714	Up	2.94064e-07	6.36031e-06	Unknown Protein
Cla008865	7.11	14.2867	1.00675	Up	0.00370901	0.0198126	Cyclops
Cla015187	70.3533	141.363	1.00672	Up	0.00112247	0.00766498	Protein tolB
Cla016805	4.9	9.84333	1.00637	Up	0.000757752	0.00558013	Unknown Protein
Cla006446	30.7967	61.8067	1.00499	Up	4.91296e-07	1.00074e-05	Esterase/lipase/thioesterase family protein
Cla006624	43.9	88.08	1.00459	Up	0.000382057	0.00314704	Histone H4
Cla021119	17.3167	34.7167	1.00347	Up	1.00764e-06	1.87752e-05	Rho GTPase activating protein 2
Cla001231	3.02667	6.06667	1.00317	Up	0.000915618	0.00655082	Receptor-like protein kinase At5g59670
Cla006358	25.3633	50.8233	1.00275	Up	0.000298134	0.00254247	Alcohol dehydrogenase zinc-binding domain protein
Cla017945	578.17	1158.37	1.00253	Up	8.48601e-06	0.000123681	class I heat shock protein
Cla015331	3.96333	7.94	1.00242	Up	0.00117196	0.00793612	PPPDE peptidase domain-
Cla013764	1.46667	2.93667	1.00164	Up	0.00122452	0.0082126	START domain-
Cla009212	3.15667	6.32	1.00152	Up	0.00119144	0.00803585	Kinesin-like protein
Cla012028	4.49	8.98667	1.00107	Up	0.00246866	0.0142731	Unknown Protein
Cla005292	43.8933	87.84	1.00088	Up	0.000767197	0.00564354	Glucose-6-phosphate/phosphate-translocator
Cla019218	7.49667	14.9967	1.00032	Up	0.00107137	0.0073806	Alliinase
Cla010209	76.7867	38.39	-1.00013	Down	1.04127e-06	1.92398e-05	Xenotropic and polytropic retrovirus receptor 1 homolog
Cla013526	92.7833	46.38	-1.00036	Down	2.21131e-06	3.7511e-05	Bromodomain-
Cla013613	466.987	233.283	-1.0013	Down	1.77523e-05	0.00023221	CBL-interacting protein kinase 9
Cla017415	73.0733	36.4767	-1.00237	Down	4.25982e-05	0.000499117	F-box family protein
Cla005485	31.4567	15.6933	-1.00321	Down	8.4464e-05	0.000892346	Zinc transporter protein
Cla010171	131.387	65.4767	-1.00477	Down	3.88707e-07	8.13839e-06	Kelch-like protein 10
Cla007275	24.7067	12.2933	-1.00702	Down	0.000126398	0.00125564	HAD-superfamily hydrolase subfamily IA variant 3
Cla007465	2.66	1.32333	-1.00725	Down	0.00688671	0.0322301	Pentatricopeptide repeat-
Cla001243	4.68667	2.33	-1.00823	Down	0.00608385	0.0292622	HMG-I and HMG-Y DNA-binding
Cla022339	24.5067	12.17	-1.00985	Down	0.000433787	0.00350847	Serine-rich protein
Cla017737	96.5133	47.91	-1.0104	Down	0.0021071	0.0126701	Unknown Protein
Cla003747	31.68	15.7167	-1.01128	Down	6.39246e-05	0.000705989	Mitochondrial import inner membrane translocase subunit tim23
Cla014338	8.39	4.16	-1.01209	Down	0.00258529	0.0147956	Chitinase
Cla019049	37.72	18.6933	-1.01281	Down	6.52717e-06	9.84559e-05	AT1G74160 protein
Cla020447	29.3067	14.5233	-1.01286	Down	8.84823e-06	0.000127949	ABC ATP binding cassette transporter
Cla010357	39.3933	19.4967	-1.01472	Down	6.11315e-05	0.000681074	cDNA clone J075153F01 full insert sequence
Cla013412	36.61	18.1133	-1.01519	Down	7.93872e-07	1.52231e-05	CBL-interacting protein kinase 2
Cla018814	111.07	54.9433	-1.01545	Down	0.000517792	0.00407169	Xyloglucan endotransglucosylase/hydrolase 2
Cla007715	15.14	7.48333	-1.01661	Down	0.00174196	0.0109482	Myb-related transcription factor
Cla015568	133.577	66.01	-1.01691	Down	6.43377e-06	9.73365e-05	Mitochondrial import inner membrane translocase subunit tim23
Cla017129	7.05	3.48333	-1.01715	Down	0.000927856	0.00659347	Altered inheritance of mitochondria protein 32
Cla000693	23.4067	11.5567	-1.01819	Down	0.00253989	0.0145727	Unknown Protein
Cla012818	713.05	351.547	-1.02029	Down	8.1088e-06	0.000118953	DCD domain protein
Cla013324	14.6567	7.22333	-1.02082	Down	0.000121919	0.00121667	Chaperone protein DnaJ
Cla013188	72.4967	35.7233	-1.02105	Down	1.89579e-05	0.000245292	Calmodulin
Cla021392	6.26667	3.08667	-1.02165	Down	0.000928268	0.00659377	Peptidyl-prolyl cis-trans isomerase cyclophilin type
Cla021121	64.1233	31.58	-1.02184	Down	2.85348e-05	0.000352996	Homeobox leucine zipper protein
Cla011925	3.76333	1.85333	-1.02189	Down	0.00853755	0.0380343	Acetyl esterase
Cla014932	25.9467	12.7667	-1.02317	Down	1.79461e-05	0.000234293	Ureide permease 2
Cla020333	12.98	6.38	-1.02466	Down	1.83401e-05	0.000238668	chaperonin 2
Cla011267	288.773	141.867	-1.0254	Down	3.42663e-06	5.58838e-05	Catalytic/ protein phosphatase type 2C/ protein serine/threonine phosphatase
Cla015493	106.543	52.3267	-1.02582	Down	8.36642e-05	0.000885897	Calcium-transporting ATPase 1
Cla019590	10.9667	5.38	-1.02745	Down	0.000601014	0.00462922	RNA-directed DNA polymerase
Cla003872	50.7667	24.9033	-1.02754	Down	6.33088e-05	0.000701329	Transcription factor bHLH129
Cla022614	30.0033	14.7167	-1.02767	Down	4.11356e-05	0.000483242	T-snare
Cla014936	88.8533	43.5367	-1.02919	Down	1.61655e-05	0.000214217	RPM1 interacting protein 4 transcript 2
Cla001713	109.893	53.83	-1.02962	Down	6.43185e-06	9.73365e-05	Transcription factor
Cla007534	63.81	31.2433	-1.03023	Down	5.36822e-07	1.07513e-05	Aldo/keto reductase
Cla021727	20.2533	9.91333	-1.03072	Down	0.00729226	0.0337159	1-aminocyclopropane-1-carboxylate oxidase 3
Cla014652	16.8633	8.25333	-1.03084	Down	0.000633155	0.00482611	1-aminocyclopropane-1-carboxylate synthase
Cla002447	254.723	124.58	-1.03186	Down	4.52909e-05	0.000526569	Dtdp-glucose 4 6-dehydratase
Cla014022	11.3933	5.57	-1.03244	Down	0.00389084	0.0205673	BTB/POZ and TAZ domain-
Cla000702	10.3433	5.05667	-1.03244	Down	0.000156827	0.00149657	OTU domain-
Cla017636	142.083	69.4	-1.03373	Down	9.90671e-08	2.40128e-06	NHL1
Cla000075	11.82	5.77333	-1.03375	Down	0.000107734	0.0011	Receptor protein kinase
Cla011241	373.07	182.213	-1.03382	Down	1.87673e-05	0.000243291	Charged multivesicular body protein 4b
Cla012753	16.0467	7.83667	-1.03396	Down	0.00116824	0.00791624	Unknown Protein
Cla017096	26.52	12.9167	-1.03785	Down	0.00150463	0.00971655	Dihydroflavonol-4-reductase
Cla008097	36.28	17.6567	-1.03896	Down	4.34886e-07	8.99385e-06	AP2 domain-
Cla009603	24.73	12.0267	-1.04003	Down	4.60907e-05	0.000533727	Epoxide hydrolase
Cla008504	34.36	16.6833	-1.04232	Down	1.54539e-05	0.000206949	E3 ubiquitin-protein ligase RNF123
Cla015566	48.35	23.47	-1.0427	Down	1.0078e-06	1.87752e-05	DNA-directed RNA polymerase I subunit rpa49
Cla010184	8.33667	4.04667	-1.04274	Down	0.00358935	0.0193107	Zinc finger-homeodomain protein 1
Cla015515	1184.02	574.73	-1.04274	Down	9.69704e-06	0.000138156	Ethylene responsive transcription factor 2a
Cla000704	113.867	55.2633	-1.04295	Down	7.50452e-06	0.000111295	Receptor-like protein kinase
Cla016169	31.08	15.0767	-1.04367	Down	0.000662213	0.00500371	NAC domain protein IPR003441
Cla014017	4.77667	2.31667	-1.04395	Down	0.00982371	0.0424357	UPF0553 protein C9orf64-like protein
Cla008460	44.5033	21.58	-1.04422	Down	3.08305e-05	0.000377247	Nodulin MtN21 family protein
Cla022917	2.52333	1.22333	-1.04451	Down	0.0045109	0.0231993	BRCA1 C Terminus domain
Cla017310	39.4433	19.1133	-1.0452	Down	1.93297e-05	0.000248991	LysM domain
Cla020852	31.8367	15.4267	-1.04526	Down	0.000234197	0.00208211	Mitochondrial carrier-like protein
Cla005941	68.8667	33.3633	-1.04554	Down	9.02132e-06	0.000130133	Galactosyltransferase-like protein
Cla007699	1.71333	0.83	-1.04562	Down	0.0110128	0.0465281	Beta-amylase
Cla014012	27.9367	13.5333	-1.04564	Down	0.000406369	0.00332189	Unknown Protein
Cla006236	2.13333	1.03333	-1.0458	Down	0.00493383	0.024832	3-ketoacyl-CoA synthase
Cla003177	89.79	43.4333	-1.04775	Down	1.21994e-05	0.000168942	E3 ubiquitin-protein ligase BRE1-like 2
Cla007656	15.18	7.33667	-1.04898	Down	0.000140117	0.0013713	WRKY transcription factor
Cla017815	94.2667	45.5367	-1.04972	Down	3.20673e-07	6.86992e-06	Nucleic acid-binding protein
Cla015873	212.113	102.42	-1.05034	Down	8.19307e-06	0.000120015	BZIP transcription factor family protein expressed
Cla002933	32.2833	15.5833	-1.05079	Down	0.000921624	0.00657451	Unknown Protein
Cla014007	34.2133	16.5133	-1.05093	Down	0.000103735	0.00106507	Prolyl 4-hydroxylase alpha subunit-like protein
Cla001576	55.1867	26.6333	-1.05109	Down	2.63199e-07	5.75408e-06	Glycosyltransferase
Cla014697	10.4467	5.04	-1.05155	Down	0.00863304	0.0383795	Unknown Protein
XLOC_012603	34.1733	16.47	-1.05303	Down	0.000546614	0.00425872	hypothetical protein L484_024375 [Morus notabilis]
Cla021414	16.9567	8.16667	-1.05403	Down	1.22476e-06	2.21659e-05	Histidine kinase- DNA gyrase B- and HSP90-like ATPase family protein
Cla012516	62.22	29.96	-1.05434	Down	1.21385e-06	2.1988e-05	Hydrolase alpha/beta fold family protein
Cla018977	3.76667	1.81333	-1.05464	Down	0.00356942	0.0192341	CONSTANS-like zinc finger protein
Cla023247	8.92667	4.29	-1.05714	Down	0.0012378	0.00827974	BHLH transcription factor
Cla006629	67.6067	32.4733	-1.05791	Down	1.27281e-05	0.00017507	Mitogen-activated protein kinase
Cla011448	50.8133	24.3833	-1.05931	Down	4.41251e-07	9.11619e-06	BAH domain
Cla020127	3.21667	1.54333	-1.05952	Down	0.00882628	0.0390551	Os04g0639300 protein
Cla023107	243.763	116.913	-1.06004	Down	2.35901e-06	3.98166e-05	Class III homeodomain leucine zipper protein
XLOC_003453	4.00333	1.92	-1.0601	Down	0.000514596	0.00405127	-
Cla020913	43.6633	20.8833	-1.06407	Down	2.54957e-06	4.26076e-05	Receptor-like kinase
Cla021471	3.70333	1.77	-1.06508	Down	0.00513354	0.0256273	Ammonium transporter
Cla003930	131.537	62.85	-1.06548	Down	1.6876e-05	0.000222181	mRNA clone RTFL01-48-C04
Cla020472	30.2367	14.4433	-1.0659	Down	1.92925e-05	0.000248669	Cytosolic 5&apos-nucleotidase III
XLOC_011060	91.95	43.8267	-1.06904	Down	8.04673e-09	2.4114e-07	hypothetical protein glysoja_022734 [Glycine soja]
Cla022832	2.49667	1.19	-1.06904	Down	0.00252342	0.0145193	Choline dehydrogenase
Cla004958	2.83333	1.35	-1.06954	Down	0.00988429	0.0426302	8-amino-7-oxononanoate synthase-like protein
Cla007219	26.77	12.72	-1.07352	Down	0.000427333	0.00346789	Pentatricopeptide repeat-
Cla012857	22.7367	10.8033	-1.07354	Down	6.61219e-07	1.30115e-05	Glutamyl-tRNA amidotransferase subunit A
Cla006940	75.7367	35.9633	-1.07447	Down	6.99564e-06	0.000104666	Phospholipase D
Cla001223	35.4367	16.8233	-1.07478	Down	1.64293e-05	0.000217004	Calmodulin-binding heat shock protein
Cla007307	129.817	61.6167	-1.07508	Down	2.66911e-06	4.4386e-05	WRKY transcription factor 70
Cla002975	37.7433	17.9	-1.07626	Down	0.000365199	0.00302423	Auxin responsive protein
Cla013105	12.54	5.94667	-1.07638	Down	0.000188417	0.00174788	Alpha-1 2-fucosidase
XLOC_008175	13.9133	6.59667	-1.07666	Down	5.37569e-07	1.07556e-05	Ty3/gypsy retrotransposon protein [Beta vulgaris subsp. vulgaris]
Cla018558	144.213	68.2867	-1.07853	Down	4.99205e-05	0.000570906	Ninja-family protein 2
Cla002443	2.84	1.34333	-1.08007	Down	0.00478042	0.0243071	WD repeat protein 18
Cla020345	62.4033	29.5067	-1.08058	Down	7.56159e-08	1.87542e-06	Unknown Protein
Cla000979	329.66	155.823	-1.08107	Down	1.10218e-06	2.01089e-05	AE family transporter anion exchange
Cla022038	23.2933	11.0067	-1.08154	Down	1.14006e-07	2.71792e-06	Nucleolar protein 14
Cla020435	75.0533	35.4533	-1.08199	Down	4.53945e-06	7.17821e-05	Multidrug resistance protein mdtK
Cla022278	3.45333	1.63	-1.08312	Down	0.00760708	0.0347732	PsbP domain-
Cla009795	28.0967	13.2567	-1.08368	Down	3.78018e-06	6.10121e-05	Solanesyl diphosphate synthase
Cla013020	15.9267	7.51333	-1.08392	Down	0.00217013	0.0129493	Ferredoxin I
Cla013940	37.75	17.8067	-1.08406	Down	0.000128919	0.00127586	Tlc domain-
Cla017715	43.6467	20.5867	-1.08416	Down	5.85962e-07	1.16663e-05	1 4-alpha-glucan branching enzyme
Cla013429	16.3833	7.72667	-1.08431	Down	0.000270801	0.0023465	Ycf54 protein
Cla022916	33.34	15.7233	-1.08435	Down	0.000114984	0.00116117	Major facilitator superfamily transporter
Cla014758	50.78	23.9233	-1.08584	Down	7.17969e-06	0.000107025	Mitochondrial Rho GTPase
Cla015501	237.97	112.033	-1.08685	Down	2.15969e-06	3.67582e-05	Receptor-like kinase
Cla020346	51.6267	24.2767	-1.08855	Down	9.65212e-08	2.34518e-06	Receptor-like protein kinase At5g59670
Cla004211	45.88	21.5267	-1.09174	Down	0.00019702	0.00181112	Non-race specific disease resistance protein 1-like protein b
Cla007314	48.7867	22.8867	-1.09198	Down	1.42181e-05	0.000192561	Zinc finger C3HC4 type family protein
Cla015028	510.077	239.257	-1.09215	Down	2.07688e-05	0.000264753	Alcohol dehydrogenase
Cla019081	13.2933	6.22333	-1.09494	Down	1.17831e-05	0.000164218	Chromodomain-helicase-DNA-binding protein 1-like
Cla017533	73.43	34.2667	-1.09956	Down	2.43657e-05	0.000305898	Unknown Protein
Cla019168	18.5367	8.64667	-1.10017	Down	0.000146481	0.00141965	Potential redox protein
Cla014243	44.7967	20.8633	-1.10242	Down	2.20534e-07	4.93841e-06	ATP-dependent zinc metalloprotease FtsH 2
Cla021165	18.7933	8.75	-1.10287	Down	0.000186951	0.00173825	Uncharacterized plant-specific domain TIGR01589 family protein
Cla012149	15.9467	7.42333	-1.10312	Down	7.99896e-06	0.000117596	U-box domain-
Cla019345	14.1	6.56	-1.10393	Down	3.39036e-05	0.00040967	Ankyrin repeat-
Cla016965	33.88	15.76	-1.10417	Down	6.36839e-06	9.66357e-05	Oxidoreductase/ transition metal ion binding protein
Cla018782	15.51	7.21333	-1.10446	Down	2.59612e-05	0.000324123	Ankyrin repeat-rich protein
Cla011408	41.06	19.0867	-1.10517	Down	0.000439447	0.00354634	Late embryogenesis abundant hydroxyproline-rich glycoprotein
Cla000256	8.90667	4.14	-1.10525	Down	0.00434676	0.0225199	Unknown Protein
Cla003666	10.5867	4.92	-1.10552	Down	6.03557e-05	0.00067354	Exostosin family protein
Cla016671	7.88333	3.66333	-1.10565	Down	2.29359e-05	0.000289021	Vesicular glutamate transporter 3
Cla003516	7.31333	3.39667	-1.10641	Down	0.00902932	0.0397243	Unknown Protein
XLOC_005400	9.01	4.17667	-1.10918	Down	0.000368327	0.0030488	PREDICTED: probable homogentisate phytyltransferase 2, chloroplastic [Cucumis melo]
Cla012251	0.986667	0.456667	-1.11142	Down	0.00475057	0.0241917	Pentatricopeptide repeat protein 77
Cla017493	4.73667	2.19	-1.11294	Down	0.000414867	0.00337754	Pentatricopeptide repeat-
Cla014065	2.92	1.35	-1.11301	Down	0.00928565	0.0405425	Unknown Protein
Cla018477	10.5367	4.86667	-1.11441	Down	0.00164489	0.0104613	Unknown Protein
Cla013700	16.6633	7.69333	-1.115	Down	2.05717e-05	0.000262654	Major facilitator superfamily MFS_1
Cla010836	52.0767	24.0333	-1.1156	Down	1.17187e-06	2.12845e-05	WD-40 repeat family protein
Cla023391	97.4267	44.94	-1.11632	Down	4.40396e-06	7.00215e-05	RING finger protein 5
Cla003441	40.45	18.6333	-1.11825	Down	0.00105195	0.00728395	MYB transcription factor
Cla011532	2.54	1.17	-1.11832	Down	0.000718772	0.00533374	Pentatricopeptide repeat-
Cla022079	902.577	415.457	-1.11935	Down	9.69698e-06	0.000138156	Pollen allergen Phl p 11
Cla010819	51.5667	23.73	-1.11973	Down	1.23582e-06	2.23261e-05	Ch-cobra
Cla013433	9.2	4.23333	-1.11984	Down	1.47313e-05	0.000198409	ATP-binding protein of ABC transporter
Cla018171	18.73	8.61	-1.12127	Down	2.48251e-05	0.000311088	Mitochondrial carrier like protein
Cla005381	284.803	130.903	-1.12146	Down	1.15733e-06	2.10581e-05	TUBBY protein
Cla000388	75.38	34.64	-1.12174	Down	1.1011e-07	2.62813e-06	Ninja-family protein 2
Cla010534	297.35	136.59	-1.12231	Down	1.93992e-07	4.41222e-06	Lipid A export ATP-binding/permease protein MsbA
Cla016863	121.707	55.9	-1.12249	Down	1.21695e-07	2.87547e-06	Receptor-like protein kinase At3g21340
Cla022564	312.31	143.243	-1.12451	Down	7.6585e-06	0.000113248	Unknown Protein
Cla023449	14.7467	6.76333	-1.12458	Down	1.12418e-06	2.04734e-05	Nodule inception protein
Cla022166	27	12.35	-1.12845	Down	0.000771551	0.0056694	Mitochondrial carrier family
Cla022167	27	12.35	-1.12845	Down	0.000771889	0.00566984	Mitochondrial carrier family
Cla021417	36.5133	16.6933	-1.12915	Down	5.80844e-07	1.15758e-05	IFA binding protein
Cla020392	35.5667	16.26	-1.1292	Down	1.10887e-05	0.000155687	Ethylene responsive transcription factor 2a
Cla007581	5967.04	2727.87	-1.12924	Down	7.25412e-06	0.000107897	Unknown Protein
Cla007114	77.78	35.5367	-1.13009	Down	2.37106e-07	5.26302e-06	Myb family transcription factor
Cla018579	170.73	77.8267	-1.13338	Down	1.35104e-06	2.41709e-05	Synaptosomal-associated protein 33
XLOC_011914	11.4933	5.23333	-1.135	Down	0.00100614	0.00701243	-
Cla002645	5.87	2.67	-1.13652	Down	4.78506e-05	0.000551274	Inducer of CBF expression 1
Cla015957	5.11	2.32333	-1.13713	Down	0.00291518	0.0163019	Unknown Protein
Cla007128	5.98333	2.72	-1.13734	Down	0.00250351	0.0144301	Unknown Protein
Cla018445	55.1567	25.0567	-1.13834	Down	1.63376e-07	3.76579e-06	Protein TIFY 6B
Cla016941	40.74	18.5067	-1.1384	Down	7.15393e-07	1.39155e-05	Cyclin-dependent protein kinase-like
Cla004801	11.3967	5.16667	-1.14131	Down	3.61552e-07	7.63284e-06	Receptor-like protein kinase 1
Cla009291	1.67	0.756667	-1.14212	Down	0.0055234	0.0272186	Multidrug resistance protein mdtK
Cla013472	4.38667	1.98667	-1.14278	Down	0.0064883	0.0308061	Molybdenum cofactor sulfurase
Cla018596	21.8467	9.89333	-1.14288	Down	4.78935e-06	7.53228e-05	NAC domain protein IPR003441
Cla007400	240.203	108.737	-1.14342	Down	1.02835e-06	1.90531e-05	4-coumarate--CoA ligase-like 3
Cla003070	5.56	2.51667	-1.14357	Down	0.000126713	0.0012577	Peptidase M50 family protein
Cla021858	11.9967	5.42667	-1.1445	Down	3.55148e-06	5.76881e-05	Cc-nbs-lrr resistance protein
Cla015538	145.26	65.6767	-1.14518	Down	9.37014e-07	1.7619e-05	Unknown Protein
Cla019631	11.8067	5.33667	-1.14559	Down	8.5966e-06	0.000124934	WD-40 repeat protein
Cla010143	90.2267	40.7067	-1.14829	Down	2.88912e-06	4.78095e-05	Chaperone protein DnaJ
Cla021980	253.653	114.437	-1.14831	Down	6.73792e-06	0.000101034	Ankyrin repeat-
Cla015003	51.83	23.3667	-1.14934	Down	2.06194e-06	3.53017e-05	WRKY transcription factor 6
Cla021711	115.537	52.0767	-1.14964	Down	1.40761e-06	2.50945e-05	CHY zinc finger family protein expressed
Cla014054	7.95	3.58333	-1.14965	Down	2.18195e-05	0.000276671	Pentatricopeptide repeat-
XLOC_001482	3.41667	1.54	-1.14966	Down	0.0103649	0.0443447	-
Cla005017	5.31	2.39	-1.1517	Down	0.000209638	0.00190853	Pentatricopeptide repeat protein 65
Cla007588	93.7	42.1533	-1.1524	Down	2.10271e-06	3.59391e-05	Ankyrin repeat domain-
Cla013161	12.57	5.65333	-1.15281	Down	4.73325e-05	0.000545925	Unknown Protein
Cla018928	4.68	2.10333	-1.15383	Down	0.000191922	0.00177552	Pentatricopeptide repeat-
Cla017850	26.6833	11.98	-1.15531	Down	4.65687e-05	0.000538528	MYB transcription factor
Cla017032	10.7667	4.83	-1.15648	Down	0.00154916	0.009946	Actin cross-linking protein
Cla014237	77.68	34.8367	-1.15694	Down	1.20492e-06	2.18525e-05	ATP binding / ATPase/ nucleoside-triphosphatase/ nucleotide binding protein
Cla010153	66.9867	30.0367	-1.15715	Down	1.18419e-05	0.00016478	Homeobox-leucine zipper-like protein
Cla013592	5.36333	2.40333	-1.15809	Down	0.000596391	0.00459536	Pentatricopeptide repeat-
Cla010134	85.53	38.28	-1.15984	Down	5.15908e-06	8.03281e-05	cDNA clone J075153F01 full insert sequence
Cla016558	257.853	115.32	-1.16091	Down	4.64674e-07	9.49796e-06	RNA-binding protein
Cla016244	33.8933	15.1533	-1.16137	Down	5.29094e-07	1.06175e-05	Glycerol-3-phosphate acyltransferase
Cla018124	6.58333	2.94333	-1.16137	Down	2.04166e-05	0.000261333	Pentatricopeptide repeat-
Cla000258	966.697	431.797	-1.16271	Down	0.000214226	0.00194037	UDP-glucose dehydrogenase
Cla004294	4.48667	2.00333	-1.16324	Down	0.000220922	0.00199026	Multidrug resistance protein mdtK
Cla022446	2.53333	1.13	-1.16471	Down	0.000133988	0.0013183	Pentatricopeptide repeat-
Cla002818	5.67333	2.53	-1.16506	Down	0.00041575	0.00338201	Monooxygenase FAD-binding
Cla016168	15.96	7.11667	-1.16519	Down	0.000633804	0.00482768	Glycine cleavage system H protein 1
Cla012031	69.8667	31.1433	-1.16568	Down	2.35013e-07	5.22801e-06	MAC/Perforin domain
Cla013060	131.213	58.4567	-1.16647	Down	2.80957e-07	6.09632e-06	Oxidoreductase zinc-binding dehydrogenase family protein
Cla015241	199.023	88.6567	-1.16664	Down	1.00768e-06	1.87752e-05	Cellulose synthase
XLOC_011210	1.55667	0.693333	-1.16684	Down	0.00239474	0.013953	-
Cla022392	26.6333	11.8567	-1.16753	Down	0.00322224	0.0177461	Ornithine decarboxylase
Cla002625	13.8867	6.17667	-1.1688	Down	0.00906869	0.039841	Protein transport protein sec61 gamma subunit
Cla016418	15.7167	6.98667	-1.16962	Down	0.000881756	0.00634364	Unknown Protein
Cla000226	23.4067	10.3967	-1.1708	Down	1.86034e-05	0.000241629	Cytochrome P450
Cla006950	40.21	17.8567	-1.17109	Down	1.08448e-06	1.98753e-05	Plastocyanin-like domain
Cla006913	44.2733	19.65	-1.17191	Down	1.35078e-06	2.41709e-05	Cytokinin riboside 5&apos;-monophosphate phosphoribohydrolase LOG
Cla021436	84.1167	37.3167	-1.17257	Down	6.03229e-08	1.5187e-06	Male sterility 5 family protein
Cla009214	18.2567	8.09667	-1.17302	Down	0.000315489	0.00267027	Armadillo/beta-catenin-like repeats-
Cla010129	8.03667	3.56333	-1.17337	Down	0.000226553	0.00203017	Uncharacterized conserved membrane protein
Cla007395	117.073	51.8667	-1.17453	Down	9.0455e-07	1.71509e-05	CONSTANS-like zinc finger protein
Cla001241	2.00667	0.886667	-1.17834	Down	0.00214498	0.0128294	Pentatricopeptide repeat-
Cla011457	832.68	367.6	-1.17963	Down	1.15358e-07	2.74694e-06	Glutathione peroxidase
Cla021268	35.82	15.7967	-1.18115	Down	8.71485e-06	0.000126471	Peroxisomal membrane protein 11-1
Cla018922	4.76333	2.1	-1.18158	Down	0.000184862	0.0017204	Nuclear localized protein 1
Cla018231	22.36	9.84333	-1.1837	Down	7.45435e-05	0.00080535	Histone H2A
Cla007731	3.65333	1.60667	-1.18514	Down	0.00062244	0.00475454	Pentatricopeptide repeat-
Cla023152	8.23333	3.62	-1.18549	Down	0.000659324	0.0049856	Unknown Protein
Cla013635	61.7767	27.1367	-1.18682	Down	4.93463e-07	1.00415e-05	IFA-binding protein-like
Cla003176	126.673	55.6367	-1.187	Down	2.20022e-08	6.13161e-07	E3 ubiquitin-protein ligase BRE1-like 2
Cla012547	100.023	43.9233	-1.18728	Down	1.05322e-06	1.94428e-05	GDSL esterase/lipase 1
XLOC_019581	11.1433	4.89333	-1.18729	Down	0.000111057	0.00112765	-
Cla012599	23.45	10.2933	-1.18788	Down	2.00025e-07	4.52914e-06	Aminopeptidase
Cla018328	12	5.26667	-1.18807	Down	0.00212634	0.0127599	Carbonic anhydrase
XLOC_011808	20.5433	9.00667	-1.18961	Down	0.0015385	0.00989008	beta-glucosidase, partial [Citrullus lanatus]
Cla021292	10.2267	4.48333	-1.18969	Down	3.93323e-05	0.000465309	Growth-regulating factor 9
Cla011290	6.36	2.78667	-1.19049	Down	0.00165257	0.0105036	N-acetyltransferase 10
XLOC_011640	6.17	2.70333	-1.19053	Down	0.00854644	0.0380576	-
XLOC_016093	1.81667	0.793333	-1.19529	Down	0.00200671	0.0121929	PREDICTED: protein AF-9 isoform X1 [Populus euphratica]
Cla020676	21.4233	9.35333	-1.19563	Down	0.000126443	0.00125564	Alpha-amylase
Cla015703	11.2233	4.88333	-1.20056	Down	7.29914e-07	1.41573e-05	Ribonuclease E
Cla008478	71.2533	30.99	-1.20115	Down	3.17742e-08	8.5609e-07	Integral membrane protein like
Cla007669	50.48	21.9	-1.20478	Down	9.62085e-06	0.00013736	Mate efflux family protein
Cla006070	69.1533	30	-1.20484	Down	1.45412e-05	0.000196152	Unknown Protein
Cla008773	4.87333	2.11333	-1.20539	Down	0.0101294	0.0435123	Unknown Protein
Cla018830	334.953	145.243	-1.20549	Down	1.46876e-07	3.41331e-06	NADPH--cytochrome P450 reductase
Cla002219	544.407	235.61	-1.20828	Down	9.23716e-06	0.000132816	Dehydration-responsive protein-like
Cla016786	78.37	33.91	-1.20859	Down	1.29015e-07	3.0365e-06	Pre-mRNA-processing protein 45
Cla007804	25.6133	11.0733	-1.20981	Down	1.88137e-05	0.000243581	Os06g0207500 protein
Cla009064	5.89	2.54333	-1.21155	Down	0.000219113	0.0019766	Transcription-repair coupling factor
Cla021224	9.29667	4.01333	-1.21191	Down	0.000163074	0.00154456	DNA replication complex GINS protein SLD5
Cla012351	418.18	180.393	-1.21298	Down	2.82943e-05	0.000350235	Cellulose synthase
Cla021354	160.357	69.14	-1.21369	Down	2.58826e-09	8.45583e-08	Peptide transporter
Cla010133	63.48	27.36	-1.21423	Down	1.61345e-07	3.73069e-06	Ca-transporting ATPase
Cla020319	57.4933	24.7533	-1.21577	Down	4.19148e-07	8.70385e-06	BSD domain-
Cla005639	93.9767	40.29	-1.22188	Down	6.13416e-06	9.3501e-05	Peroxisomal biogenesis factor 19
Cla022150	38.3967	16.4533	-1.2226	Down	1.34675e-05	0.00018313	TPR domain
Cla016646	503.313	215.587	-1.22319	Down	1.48978e-06	2.6374e-05	Unknown Protein
Cla012852	11.29	4.83333	-1.22396	Down	9.45624e-06	0.00013539	Pentatricopeptide repeat-
Cla012649	191.663	81.98	-1.22523	Down	4.05701e-09	1.27216e-07	Auxin responsive protein
Cla015756	61.44	26.2767	-1.2254	Down	2.13351e-07	4.79342e-06	LysM domain-
Cla023018	111.903	47.78	-1.22777	Down	5.66347e-08	1.43793e-06	UDP-glycosyltransferase
Cla004803	243.193	103.823	-1.22797	Down	2.0965e-07	4.71549e-06	Unknown Protein
Cla009736	1.29667	0.553333	-1.22859	Down	0.00148921	0.00964661	Pentatricopeptide repeat-
Cla019951	17.6667	7.53333	-1.22967	Down	0.000110465	0.0011228	Chaperone protein dnaJ
Cla016515	27.1467	11.56	-1.23163	Down	2.43294e-07	5.38271e-06	Hydrolase alpha/beta fold family protein
Cla016496	41.02	17.4667	-1.23172	Down	1.54737e-05	0.000207078	Abhydrolase domain-
Cla018059	546.84	232.733	-1.23244	Down	1.06328e-07	2.55287e-06	WRKY transcription factor 6
Cla017627	47.4967	20.1967	-1.23371	Down	5.11191e-07	1.03092e-05	NC domain-
Cla004940	437.063	185.777	-1.23427	Down	6.61296e-06	9.9528e-05	Heavy-metal-associated domain-
Cla012872	36.3033	15.4267	-1.23468	Down	4.77087e-06	7.50903e-05	Flavin oxidoreductase/NADH oxidase
XLOC_008843	3.95	1.67667	-1.23626	Down	4.55397e-05	0.000528552	PREDICTED: ABSCISIC ACID-INSENSITIVE 5-like protein 1 isoform X1 [Cucumis melo]
Cla010685	5.69333	2.41333	-1.23825	Down	0.00177403	0.0110777	Unknown Protein
Cla023256	5.77333	2.44667	-1.23859	Down	4.24604e-06	6.78831e-05	Receptor-like kinase
Cla009979	8.94667	3.79	-1.23915	Down	4.34196e-07	8.99385e-06	Receptor-like protein kinase
Cla018597	153.883	65.1667	-1.23963	Down	2.19639e-09	7.30498e-08	DUF962 domain-
Cla021298	38.75	16.3967	-1.24079	Down	1.20529e-06	2.18525e-05	Kinesin
Cla013636	21.49	9.09	-1.24131	Down	0.000119701	0.00119748	Ankyrin repeat family protein-like
Cla017423	2.84333	1.2	-1.24455	Down	0.000120539	0.00120527	Pentatricopeptide repeat protein 91
Cla015700	21.05	8.88	-1.24519	Down	3.3929e-06	5.55123e-05	Histone-lysine N-methyltransferase setd3
Cla010985	127.663	53.7533	-1.24792	Down	2.76323e-07	6.00218e-06	Oligopeptide transporter 3
Cla013766	43.8567	18.4633	-1.24813	Down	4.53173e-07	9.31508e-06	Auxin response factor 10
Cla007765	5.18667	2.18333	-1.24828	Down	0.00131219	0.00867723	Ethylene responsive transcription factor 2a
Cla006441	67.43	28.3733	-1.24885	Down	8.0384e-06	0.000118005	Unknown Protein
Cla011537	75.64	31.82	-1.24922	Down	3.224e-07	6.89962e-06	Palmitoyltransferase PFA4
Cla021066	2.63333	1.10667	-1.25067	Down	0.0025482	0.0146039	Potato DNA for copia-like transposable element
Cla021063	122.29	51.3267	-1.25253	Down	7.36731e-07	1.42486e-05	NAC domain protein IPR003441
Cla012281	47.6167	19.9267	-1.25677	Down	1.80044e-08	5.07323e-07	Potassium channel
Cla020787	6.96333	2.91333	-1.25711	Down	0.000127636	0.00126625	ATP-dependent zinc metalloprotease FtsH 2
Cla001155	9.14333	3.82333	-1.25789	Down	0.000408845	0.00333923	PGR5-like protein 1B, chloroplastic
Cla017097	74.6733	31.18	-1.25997	Down	1.6468e-06	2.88517e-05	Cinnamoyl CoA reductase-like protein
Cla013775	33.7433	14.0833	-1.26061	Down	1.20873e-07	2.86147e-06	Patatin-like protein 6
Cla009775	85.7567	35.7667	-1.26163	Down	8.82169e-07	1.67422e-05	Katanin p60 ATPase-
Cla001057	113.493	47.3333	-1.26168	Down	7.12299e-07	1.38686e-05	ARGONAUTE 1
Cla001832	62.3367	25.9933	-1.26194	Down	2.62122e-07	5.73672e-06	P-loop
Cla020945	36.1933	15.0833	-1.26277	Down	7.4363e-07	1.43684e-05	Chaperone protein DnaJ
Cla017745	61.7833	25.7333	-1.26358	Down	4.96407e-05	0.000568026	Late embryogenesis abundant protein-like
Cla017675	2.99333	1.24667	-1.26368	Down	0.000483792	0.00384306	Pentatricopeptide repeat protein 65
XLOC_012435	2.41	1.00333	-1.26423	Down	3.40035e-06	5.55446e-05	copia-type reverse transcriptase-like protein [Arabidopsis thaliana]
Cla016508	33.82	14.0767	-1.26457	Down	6.28321e-06	9.55575e-05	Mitochondrial carrier protein
Cla019435	5.42	2.25	-1.26837	Down	0.000960174	0.00676389	Mate efflux family protein
Cla023069	25.57	10.6067	-1.26948	Down	1.81722e-07	4.15178e-06	UDP glycosyltransferase
Cla015516	49.5233	20.5367	-1.26991	Down	1.98274e-07	4.49953e-06	Harpin-induced protein
Cla003508	20.0533	8.30667	-1.2715	Down	0.000175973	0.00165361	Kelch-like protein 20
Cla018499	15.3767	6.36667	-1.27213	Down	8.49607e-07	1.61696e-05	Receptor protein kinase
Cla005880	19.3367	8.00333	-1.27267	Down	0.000916494	0.00655404	BZip transcription factor
Cla006135	1.2	0.496667	-1.27268	Down	0.00517501	0.0258026	Pentatricopeptide repeat-
Cla019182	7.90667	3.27	-1.27378	Down	0.000429216	0.00348178	Spermidine synthase
Cla015133	78.2267	32.35	-1.27389	Down	1.0125e-06	1.88109e-05	Os01g0686000 protein
Cla005942	4.77333	1.97333	-1.27436	Down	5.36307e-05	0.000607176	Pentatricopeptide repeat-
Cla017634	48.0933	19.88	-1.27452	Down	1.29865e-08	3.75314e-07	Unknown Protein
Cla003071	30.88	12.7567	-1.27542	Down	1.22829e-08	3.56502e-07	Rhodopsin-like receptor
Cla020596	4.47333	1.84667	-1.27643	Down	0.000166539	0.00157591	Nucleobase ascorbate transporter
Cla003733	5.28333	2.18	-1.27712	Down	0.00692115	0.0323465	DUF679 domain membrane protein 7
Cla018845	40.2967	16.6133	-1.27832	Down	3.81701e-08	1.0044e-06	Gelsolin
Cla013627	21.1933	8.72667	-1.28011	Down	1.43953e-05	0.000194443	Prolyl 4-hydroxylase alpha subunit-like protein
Cla018787	30.3433	12.4833	-1.28138	Down	7.04882e-08	1.75684e-06	Chaperone protein clpB
Cla014087	1.42667	0.586667	-1.28204	Down	0.000863404	0.00622486	ABC transporter G family member 27
Cla007737	3.97	1.63	-1.28427	Down	0.00136985	0.00900569	Kelch-like protein 20
Cla020939	1	0.41	-1.2863	Down	0.00559862	0.0274824	ArfGap/RecO-like zinc finger domain-
Cla009887	41.1933	16.8667	-1.28824	Down	7.84169e-08	1.93779e-06	Histone acetyltransferase gcn5
Cla023258	73.2867	30.0067	-1.28827	Down	4.02346e-07	8.39794e-06	Methyltransferase family protein
Cla008644	518.223	212.043	-1.28921	Down	6.20426e-09	1.89566e-07	Zinc finger A20 and AN1 domain-
Cla001355	5.67	2.32	-1.28922	Down	0.000296854	0.00253616	NADH dehydrogenase
Cla020706	132.013	54.01	-1.28939	Down	1.25293e-07	2.95576e-06	Nucleobase ascorbate transporter
Cla006172	12.7767	5.22667	-1.28955	Down	3.3827e-05	0.000408988	Pectinacetylesterase like protein
Cla022526	73.4733	30.0333	-1.29066	Down	5.35788e-11	2.28843e-09	Allene oxide synthase
Cla006960	0.766667	0.313333	-1.2909	Down	0.00721231	0.0333995	Syntaxin binding protein 1
Cla011244	12.09	4.94	-1.29123	Down	0.000504846	0.00398379	Inositol oxygenase 1
Cla015595	97.5133	39.7967	-1.29295	Down	3.5132e-07	7.4323e-06	Phosphatase
Cla011895	3.44333	1.40333	-1.29495	Down	0.000338939	0.00283914	Pentatricopeptide repeat protein PPR1106-17
Cla010162	1.78333	0.726667	-1.29521	Down	0.0041712	0.0217714	SNF1-related protein kinase regulatory subunit gamma-1-like
Cla000561	63.5333	25.8433	-1.29772	Down	2.67246e-07	5.82372e-06	Homology to unknown gene
Cla000333	25.58	10.3967	-1.2989	Down	3.64019e-08	9.65388e-07	Acyl transferase
Cla000929	9.65667	3.92	-1.30067	Down	7.17649e-08	1.78427e-06	AP2-like ethylene-responsive transcription factor At1g16060
Cla018162	44.9433	18.2433	-1.30074	Down	4.20556e-06	6.7289e-05	Glutathione S-transferase
Cla014150	78.3	31.7567	-1.30195	Down	7.3267e-06	0.000108817	Unknown Protein
Cla012360	94.5733	38.3533	-1.30208	Down	3.23569e-08	8.66038e-07	PHD finger family protein
Cla021554	71.59	29.0267	-1.30238	Down	0.000129036	0.00127639	Proteinase inhibitor I-B
Cla010039	92.18	37.3533	-1.30322	Down	1.09272e-09	3.84879e-08	Glycosyl transferase family 17 protein
Cla013986	11.7967	4.78	-1.3033	Down	2.7185e-08	7.41302e-07	Cytochrome P450
Cla007597	6.66	2.69667	-1.30434	Down	0.00035828	0.00297535	Protein phosphatase 2C
Cla003109	33.4867	13.5533	-1.30494	Down	6.38383e-05	0.00070542	Mate efflux family protein
Cla000910	49.8133	20.16	-1.30504	Down	1.97349e-10	7.74431e-09	Chloroplast unusual positioning 1B
Cla008746	89.5167	36.2267	-1.3051	Down	9.76007e-10	3.46782e-08	Kelch repeat-
Cla014860	3.62667	1.46667	-1.3061	Down	0.00598376	0.0289113	LOB domain protein 14
Cla022538	17.5933	7.10667	-1.30778	Down	3.64839e-06	5.91203e-05	Single-strand binding protein
Cla023445	129.157	52.1433	-1.30857	Down	3.08927e-07	6.64868e-06	Kelch-like protein
Cla006048	3.81667	1.54	-1.30938	Down	0.00261864	0.0149527	Ent-copalyl diphosphate synthase
XLOC_023997	7.25	2.92333	-1.31037	Down	1.4268e-05	0.000192938	-
Cla017942	159.45	64.2567	-1.31119	Down	7.09026e-07	1.38182e-05	Unknown Protein
Cla007110	6.08	2.45	-1.31129	Down	0.000533836	0.00417842	cDNA clone 001-043-A08 full insert sequence
Cla001225	33.5767	13.52	-1.31236	Down	6.20991e-06	9.45845e-05	Os02g0225300 protein
Cla018488	9.75667	3.92	-1.31553	Down	0.0018944	0.0116642	Protein kinase-like protein
Cla021479	65.3167	26.2367	-1.31587	Down	3.31084e-08	8.83821e-07	Auxin responsive protein
Cla008643	63.1967	25.35	-1.31786	Down	2.22887e-08	6.19443e-07	ATP-dependent zinc metalloprotease FtsH 3
Cla023248	315.83	126.687	-1.31788	Down	4.22113e-09	1.31549e-07	Amine oxidase family protein
Cla008580	11.9967	4.81	-1.31852	Down	9.02451e-06	0.000130133	Crt homolog 2
Cla000464	13.4033	5.37	-1.3196	Down	8.29263e-05	0.000879461	Receptor-like kinase
Cla014475	26.0167	10.4233	-1.31962	Down	8.41463e-05	0.000890073	Receptor-like protein kinase
Cla005398	47.02	18.83	-1.32024	Down	1.51252e-05	0.000203085	Heme-binding protein 2
Cla014577	3.14667	1.26	-1.3204	Down	0.000381598	0.00314454	Pentatricopeptide repeat-
Cla008673	39.0233	15.6167	-1.32125	Down	1.62675e-05	0.000215288	Pentatricopeptide repeat-
Cla020134	49.12	19.6333	-1.32301	Down	3.15401e-07	6.77127e-06	SWIB/MDM2 domain
Cla022078	7.84	3.12333	-1.32777	Down	2.97868e-05	0.000365366	Beta-1 3-galactosyltransferase 6
Cla013413	188.43	75.0567	-1.32798	Down	1.04889e-09	3.71375e-08	CBL-interacting protein kinase 10
Cla019312	3.71667	1.48	-1.32841	Down	2.56475e-05	0.000320602	CCA-adding enzyme
Cla014619	62.2	24.7567	-1.3291	Down	1.90222e-05	0.000245967	Nitrilase-associated protein
Cla004386	20.4667	8.13	-1.33195	Down	6.67957e-07	1.31313e-05	LETM1 and EF-hand domain-
Cla007835	92.31	36.6367	-1.3332	Down	3.055e-08	8.25298e-07	Magnesium transporter MRS2-4
XLOC_020974	1.59667	0.633333	-1.33403	Down	0.00128622	0.00853328	-
Cla007544	316.32	125.327	-1.33569	Down	7.38171e-09	2.22526e-07	Auxin responsive protein
Cla016734	4.36667	1.73	-1.33576	Down	0.00234745	0.0137407	AT3g15630/MSJ11_3
Cla020671	8.00333	3.16667	-1.33764	Down	0.00145549	0.00947434	Cold regulated protein 27
Cla016830	2.86667	1.13333	-1.3388	Down	0.00174997	0.0109748	cDNA clone J023106B01 full insert sequence
Cla022121	129.29	51.02	-1.34148	Down	4.47775e-08	1.1617e-06	At4g40080-like protein
Cla016849	212.407	83.81	-1.34163	Down	2.1036e-08	5.8866e-07	Nuclear transcription factor Y subunit A-3
Cla014673	1.81667	0.716667	-1.34192	Down	0.00202331	0.0122729	Pentatricopeptide repeat-
XLOC_022447	66.48	26.2133	-1.34262	Down	3.19691e-09	1.02625e-07	PREDICTED: protein DEHYDRATION-INDUCED 19 homolog 4-like [Cucumis melo]
Cla009661	79.83	31.4567	-1.34357	Down	4.30198e-08	1.12039e-06	Ethylene-responsive transcription factor
Cla015127	30.2267	11.91	-1.34365	Down	5.7045e-12	2.88611e-10	Lipase
Cla017645	7.45667	2.93667	-1.34435	Down	0.000209686	0.00190853	Cytokinin riboside 5&apos-monophosphate phosphoribohydrolase LOG3
Cla016975	7.19	2.83	-1.34519	Down	2.93707e-05	0.000361135	Calcium/lipid-binding phosphatase
Cla022616	211.193	82.98	-1.34773	Down	2.18356e-06	3.71334e-05	Subtilisin-like protease
XLOC_001527	9.67333	3.8	-1.34801	Down	7.73636e-06	0.000114066	-
Cla022525	2.81	1.10333	-1.3487	Down	0.00364219	0.0195173	Structural constituent of ribosome
Cla018802	2.32	0.91	-1.35019	Down	0.00222528	0.0132013	UDP-glucosyltransferase
Cla015332	10.6633	4.18	-1.35108	Down	0.000341161	0.00285304	Ethylene-responsive transcription factor 7
Cla007613	3.77667	1.48	-1.35152	Down	0.0112504	0.0473292	Proton gradient regulation 5
Cla007245	2.44333	0.956667	-1.35276	Down	0.00227893	0.0134365	Phosphoribosylformylglycinamidine synthase
Cla022497	25.86	10.12	-1.35351	Down	0.000146339	0.00141918	Unknown Protein
Cla020831	43.3133	16.9467	-1.35381	Down	6.76733e-05	0.000740937	Os04g0690100 protein
Cla018385	45.2433	17.6867	-1.35504	Down	1.41991e-07	3.31497e-06	GDSL esterase/lipase
Cla003110	48.2833	18.87	-1.35543	Down	1.55353e-07	3.60619e-06	Mate efflux family protein
Cla021603	2.32	0.906667	-1.35548	Down	0.000113972	0.00115152	Pentatricopeptide repeat protein 91
Cla019251	2.36333	0.923333	-1.3559	Down	0.00344413	0.018683	HAD-superfamily hydrolase subfamily IA variant 3
Cla017623	41.8433	16.3033	-1.35983	Down	1.72143e-09	5.82071e-08	U-box domain-
Cla014157	27.1333	10.57	-1.36009	Down	1.02647e-06	1.90531e-05	Unknown Protein
Cla009986	57.6633	22.4333	-1.36201	Down	2.94689e-08	7.98218e-07	Exostosin-3
Cla017638	277.613	107.987	-1.36222	Down	5.88919e-08	1.48978e-06	Harpin-induced protein-like
Cla016702	352.017	136.743	-1.36417	Down	1.29266e-06	2.32599e-05	F-box/LRR-repeat protein
Cla022670	246.103	95.4667	-1.3662	Down	2.65615e-08	7.26252e-07	Ferrochelatase
Cla018075	23.12	8.96667	-1.3665	Down	0.000115422	0.00116328	Abscisic acid receptor PYR1
Cla002797	4.36667	1.69333	-1.36667	Down	8.73565e-05	0.000915912	SET and MYND domain-
Cla017055	48.5967	18.8367	-1.36731	Down	7.91756e-09	2.37621e-07	AN1-type zinc finger protein 2B
XLOC_004184	4.72333	1.83	-1.36796	Down	3.28952e-05	0.000398673	PREDICTED: uncharacterized protein LOC103487112 isoform X1 [Cucumis melo]
Cla005602	10.9267	4.23333	-1.36799	Down	2.89815e-07	6.27511e-06	Pentatricopeptide repeat-
Cla012531	35.8933	13.9033	-1.36829	Down	1.33443e-08	3.8347e-07	Lipase family protein expressed
Cla007591	302.407	117.11	-1.36863	Down	7.35271e-09	2.21982e-07	Kinase family protein
Cla017961	24.34	9.40667	-1.37157	Down	0.000270983	0.0023465	Membrane protein-like protein
Cla018177	6.28	2.42667	-1.37179	Down	0.00670025	0.031576	Unknown Protein
Cla013471	21.8333	8.43333	-1.37236	Down	4.5267e-06	7.16442e-05	Molybdenum cofactor sulfurase
Cla018185	2.13333	0.823333	-1.37356	Down	0.000169634	0.00160146	Receptor-like protein kinase At3g21340
XLOC_020385	6.54333	2.52333	-1.37469	Down	6.4939e-12	3.2358e-10	DNA/RNA polymerases superfamily protein [Theobroma cacao]
Cla018501	42.94	16.5533	-1.3752	Down	0.000227925	0.00204066	MYB transcription factor
Cla002690	20.9967	8.09333	-1.37535	Down	2.91924e-05	0.000359815	LrgB-like family protein
Cla019917	484.477	186.647	-1.37612	Down	3.09403e-08	8.34728e-07	SRC2 homolog
[truncated: 894 more rows]

## Sheet: T1-vs-T2 DGEs filter.annot
Table S3b. Fold-changes and P values for DEGs between T1 and T2
GeneID	T1_fpkm	T2_fpkm	log2Ratio(T1/T2)	Up/Down regulation (CK/T1)	Pvalue	FDR	Description
Cla004672	0.001	1.75667	10.7786	Up	7.55e-05	0.00734677	CASP-like protein RCOM_1206790
Cla002264	0.001	0.873333	9.77039	Up	0.000113066	0.00965927	Basic helix-loop-helix domain-containing protein
Cla006148	0.001	0.273333	8.09452	Up	0.000766592	0.038426	Receptor-like protein kinase
Cla015777	0.0333333	3.23333	6.59991	Up	8.51e-06	0.0013284	Expansin-like protein
Cla005239	0.483333	17.3533	5.16605	Up	8.86e-07	0.000224344	Short-chain dehydrogenase/reductase family protein
Cla006885	0.0566667	1.55333	4.77672	Up	2.54e-06	0.000530796	Dimethylaniline monooxygenase 5
Cla001994	0.226667	5.19	4.51709	Up	3.6e-05	0.00424298	Phloem protein 2
Cla012571	0.21	4.06	4.27302	Up	1.36e-05	0.0019491	Cytochrome P450
Cla023291	0.103333	1.58	3.93455	Up	0.00068378	0.0354079	Cytochrome P450
Cla012191	0.796667	11.78	3.88622	Up	0.000104715	0.00925839	Solute carrier family 35 member F5
Cla009504	0.17	2.03333	3.58024	Up	1.73e-07	5.91e-05	Flowering locus T-like 2
XLOC_022621	0.12	1.32667	3.4667	Up	0.0009147	0.043474	-
Cla015776	0.156667	1.68333	3.42555	Up	0.000521848	0.0304492	Expansin-like protein
Cla009184	0.0133333	0.14	3.39232	Up	0.00102431	0.0472417	Transducin-like
Cla009588	5.60333	56.7367	3.33992	Up	2.21e-05	0.00277322	Beta-1 3-glucanase
XLOC_023048	0.123333	1.22	3.30625	Up	3.26e-07	9.57e-05	-
Cla019485	3.27333	30.5633	3.22297	Up	3.39e-07	9.79e-05	Polyphenol oxidase
Cla019349	0.456667	3.77333	3.04663	Up	8.85e-06	0.00135697	Stig1 (Fragment)
Cla010817	0.446667	3.01	2.75249	Up	0.000687363	0.0354123	B12D-like protein
Cla017964	0.0966667	0.64	2.72698	Up	0.000866101	0.0423573	Peptide transporter
Cla016294	0.2	1.24333	2.63614	Up	2.07e-06	0.000451379	Wax synthase isoform 3
Cla006647	1.88333	11.6767	2.63227	Up	2.2e-05	0.00277322	UDP-glycosyltransferase 74 F1
Cla015613	1.34333	8.08333	2.58913	Up	0.000110778	0.00963821	Receptor-like protein kinase
Cla016030	0.233333	1.33667	2.51818	Up	0.00047536	0.0287302	UDP glycosyltransferase
Cla016807	0.736667	4.18333	2.50557	Up	0.0010055	0.0468007	Acid phosphatase-like protein
Cla003403	0.713333	4.04667	2.50409	Up	5.96e-07	0.00015882	1-aminocyclopropane-1-carboxylate oxidase
Cla022834	0.17	0.913333	2.42561	Up	4.17e-05	0.00474861	Choline dehydrogenase
Cla010066	0.143333	0.753333	2.39391	Up	1.76e-05	0.00239342	Nitrate transporter
Cla017777	35.51	179.617	2.33862	Up	2.11e-07	6.89e-05	Thaumatin-like protein
Cla023193	0.346667	1.73667	2.3247	Up	0.000356799	0.0236856	MADS box transcription factor
Cla000208	3.79333	18.49	2.28521	Up	2.89e-11	3.66e-08	Major latex-like protein
Cla022275	0.286667	1.34333	2.22837	Up	0.000610328	0.0334691	Sulfate transporter
Cla019134	0.186667	0.846667	2.18133	Up	0.000127819	0.0106361	Nitrate transporter
Cla021981	19.0733	81.3733	2.093	Up	3.84e-06	0.000759269	Embryogenesis transmembrane protein-like
Cla020985	0.153333	0.653333	2.09115	Up	0.000667906	0.0351405	ACT domain-containing protein
Cla012570	11.7033	47.7	2.02707	Up	0.000506584	0.029644	Cytochrome P450
XLOC_002549	10.27	41.3033	2.00782	Up	0.00014052	0.0115655	PREDICTED: probable WRKY transcription factor 51 [Cucumis melo]
Cla021531	0.64	2.56667	2.00375	Up	4.22e-05	0.004769	1-aminocyclopropane-1-carboxylate oxidase-2
Cla018137	4.53667	17.77	1.96974	Up	8.72e-20	5.89e-16	Laccase
Cla006655	10.3233	39.1633	1.92359	Up	7.45e-08	3.02e-05	UDP-glycosyltransferase 74 F1
Cla000709	2.10667	7.94333	1.91478	Up	1.61e-05	0.00225064	Lipase
Cla004381	1.09667	4.08333	1.89662	Up	0.000246578	0.0180886	Calcium-binding EF-hand family protein-like
Cla007150	0.473333	1.69	1.83609	Up	0.000172838	0.0137888	Glyceraldehyde-3-phosphate dehydrogenase
Cla006620	3.41667	12.1667	1.83227	Up	1.88e-07	6.25e-05	Hypoxia induced protein conserved region containing protein expressed
Cla016053	0.786667	2.79	1.82644	Up	0.000469374	0.0284534	UDP-glycosyltransferase 74 F1
Cla011476	18.8867	66.66	1.81945	Up	0.000527686	0.0307013	Thaumatin-like protein
Cla007567	3.68	12.7633	1.79423	Up	3.62e-06	0.000732284	AT-hook DNA-binding protein (Fragment)
Cla021980	114.437	394.067	1.78389	Up	0.000178549	0.0141214	Ankyrin repeat-containing protein
Cla007030	0.606667	1.98667	1.71137	Up	7.29e-07	0.000191792	Pore-forming toxin-like protein Hfr-2
XLOC_016532	1.13	3.59333	1.669	Up	0.000112365	0.00964004	-
Cla002878	2.70333	8.42333	1.63965	Up	2.75e-09	1.69e-06	Amino acid transporter family protein
Cla008711	66.0067	203.547	1.62468	Up	0.000744539	0.037535	Heavy-metal-associated domain-containing protein
Cla019443	0.683333	2.1	1.61973	Up	0.000371211	0.0244023	Receptor kinase 5
Cla015117	17.6033	53.8467	1.61301	Up	2.61e-09	1.68e-06	Unknown Protein
Cla009118	8.81667	26.9167	1.61019	Up	0.000125597	0.0105517	O-succinylbenzoate--CoA ligase
Cla015122	3.19	9.73333	1.60938	Up	4.11e-05	0.00469714	Long cell-linked locus protein
Cla011746	1.64	4.96667	1.59858	Up	5.83e-08	2.51e-05	Cyclic nucleotide gated channel 9
Cla006145	12.7	38.0933	1.58471	Up	2.43e-12	4.1e-09	Unknown Protein
XLOC_008283	1.00333	3.00333	1.58176	Up	0.000629739	0.0340686	PREDICTED: PTI1-like tyrosine-protein kinase 2 isoform X2 [Nicotiana tomentosiformis]
Cla000300	67.1167	200.267	1.57718	Up	1.01e-12	1.85e-09	Heat shock protein 22
Cla004998	19.7233	58.62	1.57149	Up	0.000397035	0.0252791	Methyltransferase type 11
Cla012528	58.5867	172.217	1.55558	Up	0.000637511	0.0341022	Cytochrome P450
Cla011514	3.56667	10.4667	1.55315	Up	1.02e-06	0.000249795	Cytochrome P450
Cla002258	2.59333	7.6	1.55119	Up	0.000537522	0.0308526	Light-dependent short hypocotyls 1
Cla012481	0.666667	1.94	1.54102	Up	0.000376106	0.0245307	Mannan endo-1 4-beta-mannosidase
Cla000901	12.5233	36.2333	1.5327	Up	5.68e-13	1.15e-09	Histidine phosphotransfer protein
Cla017771	8.52	24.26	1.50965	Up	9.14e-07	0.00022839	UDP glycosyltransferase
Cla004250	60.68	171.663	1.50029	Up	3.12e-16	1.05e-12	Zinc finger protein CONSTANS-LIKE 5
Cla020676	9.35333	26.0933	1.48013	Up	9.92e-05	0.00901069	Alpha-amylase
Cla017769	5.23333	14.5233	1.47257	Up	9.11e-05	0.0083873	UDP glycosyltransferase
Cla001895	3.63667	10.0667	1.4689	Up	4.77e-05	0.00521767	Short-chain dehydrogenase/reductase SDR
Cla021535	2.71	7.41333	1.45183	Up	0.000101052	0.00913389	1-aminocyclopropane-1-carboxylate oxidase-2
Cla017437	9.14	25	1.45166	Up	6.95e-09	3.8e-06	Nitrate transporter
Cla018135	1.18667	3.23667	1.44759	Up	0.000894297	0.0431115	Fructose-1 6-bisphosphatase class 1
Cla008175	0.453333	1.22667	1.4361	Up	0.000899389	0.043254	Vesicular glutamate transporter 3
Cla007741	1.79333	4.79667	1.41939	Up	0.000698905	0.0358246	Photosystem II protein Psb27
Cla012714	8.12333	21.3233	1.39229	Up	2.66e-09	1.68e-06	Heat shock protein
Cla006961	2.75667	7.18667	1.3824	Up	0.000551532	0.0311055	Dihydroflavonol 4-reductase
Cla001335	3.75333	9.76667	1.37969	Up	0.00103085	0.0474354	Zinc finger protein CONSTANS-LIKE 13
Cla012373	88.7567	230.937	1.37957	Up	1.97e-13	4.43e-10	class IV heat shock protein
Cla006212	6.95333	17.8967	1.36391	Up	4.91e-05	0.005315	Ethylene-responsive transcription factor 10
Cla021259	6.38333	16.3633	1.35808	Up	7.22e-06	0.00119213	BON1-associated protein 1
Cla010106	31.9967	81.5567	1.34988	Up	5.94e-08	2.51e-05	Nodulin MtN21 family protein
Cla011549	2.20333	5.60333	1.3466	Up	8.93e-05	0.00825341	Homology to unknown gene
Cla014694	9.71	23.7833	1.29241	Up	1.64e-05	0.00227606	Glutaredoxin
XLOC_023791	12.6233	30.8567	1.28949	Up	0.000151533	0.0123346	-
Cla000664	49.6867	121.323	1.28793	Up	0.000691729	0.0355468	Unknown Protein
XLOC_013096	3.37667	8.18333	1.27709	Up	5.88e-05	0.00609184	PREDICTED: transcription factor bHLH93-like isoform X2 [Prunus mume]
XLOC_015653	8.36333	20.13	1.2672	Up	2.02e-06	0.000443752	-
Cla022658	3.97667	9.44333	1.24774	Up	0.000340534	0.0231369	Knotted1 (Fragment)
Cla010743	70.3467	166.683	1.24456	Up	1.68e-09	1.15e-06	Defective in induced resistance 3 protein
Cla002235	5.43	12.8433	1.242	Up	2.38e-07	7.42e-05	Zinc finger CCCH domain-containing protein 37
Cla004312	193.217	452.463	1.22758	Up	5.8e-11	6.34e-08	class I heat shock protein 3
Cla022564	143.243	334.007	1.22141	Up	1.25e-08	6.17e-06	Unknown Protein
Cla005103	2.78667	6.47667	1.21671	Up	0.000110361	0.00963821	BEL1-like homeodomain 5
Cla013619	7.17667	16.63	1.2124	Up	0.00103801	0.0476565	Light-dependent short hypocotyls 1
Cla013627	8.72667	20.1233	1.20537	Up	0.000491207	0.0290261	Prolyl 4-hydroxylase alpha subunit-like protein
Cla005079	4.15333	9.54333	1.20022	Up	0.000151692	0.0123346	High-affinity nitrate transporter
Cla005080	4.15333	9.54333	1.20022	Up	0.000151619	0.0123346	High-affinity nitrate transporter
Cla016574	58.29	133.933	1.20019	Up	3.65e-15	1.06e-11	Glucose-1-phosphate adenylyltransferase
Cla011139	9.76333	22.3	1.1916	Up	5.71e-06	0.001004	Ethylene-responsive transcription factor 1
Cla016727	31.4167	71.2667	1.1817	Up	0.000570597	0.031908	Early nodulin 93 protein
Cla021592	2.99333	6.78	1.17953	Up	0.000468126	0.0284534	Heat stress transcription factor A3
Cla022427	5.38	12.14	1.17409	Up	0.00033361	0.0228969	Gibberellin-regulated protein 1
Cla016060	43.73	98.3667	1.16955	Up	1.12e-05	0.00165508	class IV heat shock protein
Cla022916	15.7233	34.92	1.15115	Up	2.78e-08	1.28e-05	Major facilitator superfamily transporter
Cla011334	14.8333	32.65	1.13824	Up	1.9e-10	1.6e-07	Unknown Protein
Cla014465	1.03333	2.27	1.13539	Up	0.000157774	0.0126764	Homeobox-leucine zipper protein ATHB-15
Cla012670	3.97333	8.70333	1.13122	Up	0.000453175	0.0278043	Photosystem I reaction center subunit VI, chloroplastic
Cla018117	2.73333	5.93	1.11737	Up	0.000127816	0.0106361	Chlorophyll a-b binding protein 6, chloroplastic
Cla006036	1.59667	3.43667	1.10595	Up	0.000227721	0.0168889	Ankyrin repeat family protein
Cla000753	24.7167	53.15	1.10459	Up	3.7e-08	1.66e-05	2-oxoisovalerate dehydrogenase alpha subunit
Cla014161	90.6633	193.61	1.09456	Up	1.32e-13	3.33e-10	Inositol-3-phosphate synthase
Cla001628	12.93	27.6	1.09395	Up	3.86e-06	0.000759269	Pathogenesis-related protein 1
Cla005253	15.73	33.1933	1.07737	Up	0.000155636	0.0126047	BHLH transcription factor
Cla022166	12.35	26.0567	1.07714	Up	7.35e-06	0.00119213	Mitochondrial carrier family
Cla022167	12.35	26.0567	1.07714	Up	7.36e-06	0.00119213	Mitochondrial carrier family
Cla013862	46.6633	98.2367	1.07397	Up	6.77e-06	0.00114156	Acyl-
Cla021219	2.11	4.44	1.07332	Up	0.000408964	0.0257953	UDP-glycosyltransferase 79B10
Cla003734	10.9367	22.9667	1.07037	Up	1e-07	3.83e-05	Chaperone protein DnaJ
Cla008648	12.88	26.8733	1.06104	Up	0.000529775	0.0307346	Terminal flower 1 (Fragment)
Cla008152	4.01667	8.37	1.05923	Up	2.02e-05	0.00262797	Serine/threonine-protein kinase DDB_G0283821
Cla018155	219.98	457.28	1.05571	Up	7.2e-08	2.97e-05	class I heat shock protein
Cla000040	197.17	409.74	1.05527	Up	1.15e-10	1.01e-07	class I heat shock protein 3
Cla003964	197.17	409.74	1.05527	Up	1.15e-10	1.01e-07	class I heat shock protein 3
Cla004314	197.17	409.74	1.05527	Up	1.15e-10	1.01e-07	class I heat shock protein 3
Cla021936	96.3833	199.857	1.05211	Up	5.13e-12	7.99e-09	1 4-alpha-glucan branching enzyme
XLOC_011498	4.46	9.20667	1.04564	Up	0.000281889	0.0199559	PREDICTED: uncharacterized protein LOC101202955 [Cucumis sativus]
Cla020526	10.84	22.37	1.0452	Up	1.48e-08	7.14e-06	Malate dehydrogenase
Cla019064	4.77333	9.84	1.04366	Up	0.000826918	0.0407363	Cytochrome P450 flavonoid 3&apos 5&apos-hydroxylase
Cla020871	9.29667	19.14	1.04181	Up	0.000986582	0.0463465	Glutaredoxin
Cla003110	18.87	38.83	1.04108	Up	3.22e-05	0.00385369	Mate efflux family protein
Cla005777	139.687	283.227	1.01976	Up	1.03e-09	7.72e-07	heat shock protein
Cla007307	61.6167	124.893	1.0193	Up	0.000342163	0.0231569	WRKY transcription factor 70
Cla018357	17.3333	35.0367	1.01532	Up	7.95e-11	8.05e-08	Membrane protein-like
Cla016401	16.28	32.6667	1.00472	Up	4.27e-09	2.47e-06	Chaperone DnaK
Cla013258	5.26667	10.5633	1.0041	Up	5.93e-07	0.00015882	Serine/threonine protein kinase
Cla011542	23.6533	47.4267	1.00365	Up	9.89e-07	0.00024429	Amine oxidase
Cla001440	2649.91	1323.42	-1.00167	Down	1.83e-05	0.00243951	Phloem filament protein
Cla021312	10.5833	5.28	-1.00318	Down	0.000654632	0.0346972	Unknown Protein
Cla019149	98.64	49.0567	-1.00772	Down	0.000375373	0.0245307	Germin-like protein
Cla019902	25.1533	12.3767	-1.02313	Down	0.000538824	0.0308526	Lipoxygenase
XLOC_018009	65.7033	32.2667	-1.02592	Down	0.000611625	0.0334691	PREDICTED: wound-induced proteinase inhibitor 1 [Solanum lycopersicum]
Cla009987	27.67	13.56	-1.02897	Down	0.000450228	0.0277327	SAUR-like auxin-responsive protein
Cla016875	91.0867	44.0833	-1.04701	Down	4.04e-07	0.000112116	Major latex protein
Cla008784	38.6533	18.46	-1.06619	Down	2.96e-07	8.94e-05	Cytochrome P450 71D11 (Fragment)
Cla004093	7.04333	3.35333	-1.07066	Down	0.000590823	0.0328637	Rho-related GTP-binding protein RhoC
Cla004771	9.67667	4.59667	-1.07392	Down	0.00021115	0.016072	Callose synthase
Cla015745	13.28	6.19667	-1.09969	Down	7.6e-07	0.000197366	Expressed protein (Fragment)
Cla014341	17.3933	8.11333	-1.10017	Down	0.000603591	0.0332994	Chitinase
Cla009406	11.6833	5.42	-1.10809	Down	0.000767341	0.038426	Amine oxidase
Cla015790	23.0033	10.6367	-1.1128	Down	0.000111135	0.00963821	O-methyltransferase family 2 protein
Cla008423	270.29	124.31	-1.12057	Down	5.83e-12	8.43e-09	Unknown Protein
Cla009838	5.11	2.33	-1.13299	Down	0.000563666	0.0317015	Germin-like protein 4
Cla006684	18.6933	8.51	-1.13529	Down	0.000639043	0.0341022	Epsin 1 (Fragment)
Cla011567	162.383	73.7	-1.13967	Down	0.000134816	0.0111413	Nitrate transporter
Cla005553	6.32333	2.85667	-1.14635	Down	0.000881974	0.0429966	Zinc finger protein 6
Cla014910	3.9	1.75667	-1.15063	Down	0.000885542	0.0429966	NAC domain protein IPR003441
Cla002538	1646.05	740.38	-1.15267	Down	4.81e-09	2.7e-06	Phytase
Cla000096	3.78333	1.7	-1.15412	Down	0.000829165	0.0407478	Ankyrin repeat protein-like
Cla005259	3.14667	1.41333	-1.15472	Down	0.000332267	0.0228823	1-aminocyclopropane-1-carboxylate oxidase
Cla001199	31.6733	14.17	-1.16043	Down	5.95e-11	6.34e-08	Cysteine/Histidine-rich C1 domain family protein
Cla002609	28.4633	12.4167	-1.19683	Down	4.3e-06	0.000834596	Argininosuccinate synthase
Cla015007	118.243	51.5567	-1.19753	Down	1.09e-11	1.47e-08	O-methyltransferase
Cla008418	37.8967	16.49	-1.20048	Down	7.89e-05	0.00753209	Unknown Protein
Cla015045	308.283	133.95	-1.20256	Down	0.00107329	0.0487597	Unknown Protein
Cla015657	11.6033	5.00667	-1.21262	Down	0.000186491	0.0145787	Unknown Protein
Cla005315	18.0867	7.77	-1.21894	Down	2.01e-05	0.00262797	Endoribonuclease L-PSP family protein
Cla018925	124.92	53.61	-1.22043	Down	5.84e-10	4.55e-07	N-methyltransferase 1
Cla006523	2.73667	1.16333	-1.23416	Down	1.81e-05	0.00242455	Double-strand-break repair protein rad21 homolog
Cla015347	13.4633	5.66	-1.25016	Down	1.8e-05	0.0024232	Leucine-rich repeat receptor-like kinase
Cla015791	4.08333	1.71	-1.25575	Down	0.000813622	0.040179	O-methyltransferase family 2 protein
Cla017666	225.723	92.38	-1.2889	Down	2.96e-09	1.76e-06	Unknown Protein
Cla009730	46.86	18.9267	-1.30794	Down	1.49e-16	6.02e-13	1-aminocyclopropane-1-carboxylate oxidase 3
Cla004030	3.13	1.26	-1.31274	Down	0.000681787	0.0353952	F-box family protein
Cla012029	77.4667	30.2967	-1.35442	Down	2.39e-06	0.000504437	Serine/threonine-protein kinase DDB_G0283821
Cla004376	3.19	1.24667	-1.35548	Down	0.00102334	0.0472417	UDP-glucosyltransferase family 1 protein
Cla009271	163.71	62.4433	-1.39052	Down	1.66e-05	0.00228009	Major allergen Mal d 1.0502
XLOC_023369	24.77	9.25667	-1.42003	Down	0.000313425	0.0218073	hypothetical protein Csa_7G452240 [Cucumis sativus]
XLOC_018008	1271.21	460.55	-1.46477	Down	2.21e-05	0.00277322	PREDICTED: wound-induced proteinase inhibitor 1 [Solanum lycopersicum]
Cla002543	1918.75	692.853	-1.46955	Down	9.75e-22	9.87e-18	Phytase
Cla007658	3.24667	1.14667	-1.50151	Down	0.000956403	0.0452437	C4-dicarboxylate transporter/malic acid transport family protein
Cla020044	9.11333	3.17	-1.5235	Down	4.26e-05	0.00478716	FIP1
Cla002541	689.267	230.303	-1.58153	Down	2.23e-18	1.13e-14	Jasmonate-induced protein
XLOC_022243	2.44	0.8	-1.60881	Down	7.88e-05	0.00753209	cell division control protein [Medicago truncatula]
XLOC_020456	1.91	0.603333	-1.66255	Down	4.71e-05	0.00518267	-
XLOC_024112	3.63333	1.14333	-1.66805	Down	1.34e-06	0.000308771	-
Cla016992	3.79333	1.15667	-1.71349	Down	0.000292783	0.0205832	Calmodulin-like protein
Cla009079	2.32	0.7	-1.7287	Down	0.000809579	0.0401748	GEM-like protein 6
Cla022984	12.88	3.83333	-1.74846	Down	1.39e-09	1e-06	ATP-dependent zinc metalloprotease FtsH
Cla016180	96.6267	27.39	-1.81877	Down	3.04e-07	9.05e-05	Acetylornithine deacetylase or succinyl-diaminopimelate desuccinylase
Cla007823	1.37	0.383333	-1.8375	Down	6.62e-05	0.00677187	Transcription factor MADS-box
Cla022579	1.67	0.45	-1.89185	Down	0.000986181	0.0463465	Glutamate receptor
Cla003575	3.81667	1.00333	-1.92751	Down	0.000116887	0.00990212	Unknown Protein
Cla001247	2.75	0.65	-2.08092	Down	2.36e-07	7.42e-05	Leucine-rich repeat receptor-like protein kinase (Fragment)
Cla017001	38	8.71333	-2.1247	Down	2.19e-08	1.03e-05	Ribonuclease
Cla016940	39.7133	9.04	-2.13523	Down	5.12e-06	0.00095993	Jasmonate-induced protein
Cla015879	2.17333	0.46	-2.2402	Down	1.15e-05	0.00168121	NADP dependent sorbitol 6-phosphate dehydrogenase (Fragment)
Cla018339	0.303333	0.0633333	-2.25987	Down	0.000998722	0.0467001	Glutamine synthetase I
Cla019486	1.57667	0.253333	-2.63777	Down	0.000105623	0.00929799	Polyphenol oxidase
Cla005669	1.95667	0.283333	-2.78783	Down	7.75e-05	0.0074745	Hypothetical YFW family protein 5
Cla004818	2.67333	0.34	-2.97503	Down	4.28e-05	0.00478716	Beta-glucosidase G3
Cla009845	4.12333	0.0133333	-8.27263	Down	7.36e-36	1.49e-31	FAD-binding domain-containing protein
Cla009828	1.25333	0.001	-10.2916	Down	0.00064102	0.0341022	Arf-GAP with GTPase, ANK repeat and PH domain-containing protein 3

## Sheet: CK-vs-T2. DGEsfilter.annot
Table S3c. Fold-changes and P values for DEGs between CK and T2
Gene ID	CK_fpkm	T2_fpkm	log2 Ratio(CK/T2)	Up/Down regulation (CK/T2)	Pvalue	FDR	Description
Cla020691	0.001	1.83667	10.8429	Up	2.79e-06	6.39e-05	Unknown Protein
Cla003603	0.001	1.46667	10.5183	Up	0.00127871	0.0114632	Unknown Protein
Cla019385	0.001	1.11667	10.125	Up	0.000850696	0.00829286	Unknown Protein
Cla020590	0.001	1.11667	10.125	Up	0.00583422	0.0372896	Unknown Protein
XLOC_017903	0.001	0.94	9.87652	Up	4.3e-06	9.32e-05	-
Cla015870	0.001	0.93	9.86109	Up	0.0020749	0.0168922	Auxin-induced SAUR-like protein
Cla001498	0.001	0.913333	9.835	Up	0.000685348	0.00696885	Glutaredoxin
XLOC_008073	0.001	0.906667	9.82443	Up	0.000486792	0.00528621	Calcium-transporting ATPase 3, endoplasmic reticulum-type [Glycine soja]
Cla005972	0.001	0.78	9.60733	Up	0.000222378	0.00275039	Light-dependent short hypocotyls 1
XLOC_017793	0.001	0.6	9.22882	Up	0.00222177	0.0178094	-
Cla009690	0.001	0.473333	8.88671	Up	0.00585852	0.0373796	Pollen allergen Phl p 11
XLOC_024476	0.001	0.396667	8.63178	Up	0.00712611	0.0431478	defensin-like protein 3 [Citrullus lanatus]
Cla003908	0.001	0.386667	8.59495	Up	0.00330746	0.0243112	Homeobox-leucine zipper protein
Cla000503	0.001	0.376667	8.55714	Up	0.0009681	0.00919359	Polygalacturonase
Cla012590	0.001	0.34	8.40939	Up	0.00749789	0.044821	MYB transcription factor
Cla004384	0.001	0.326667	8.35168	Up	0.000315011	0.00369138	UDP-glycosyltransferase 74 F1
Cla020313	0.001	0.296667	8.2127	Up	0.000450918	0.00497382	Cytochrome P450
Cla021427	0.001	0.28	8.12928	Up	0.00380811	0.0271191	Unknown Protein
Cla011323	0.01	2.75333	8.10504	Up	2.4e-06	5.62e-05	Wall-associated receptor kinase-like 22
Cla006419	0.001	0.23	7.84549	Up	0.00703328	0.0427279	Helix-loop-helix DNA-binding domain containing protein
Cla000502	0.001	0.223333	7.80305	Up	0.00215143	0.017374	Polygalacturonase
Cla002010	0.336667	9.78333	4.86093	Up	3.05e-06	6.89e-05	Phloem protein 2
Cla008420	0.143333	3.99333	4.80015	Up	0.00504637	0.0335697	Unknown Protein
Cla019482	0.0166667	0.423333	4.66676	Up	0.00437114	0.0300327	Polyphenol oxidase
Cla017641	0.04	1	4.64386	Up	4.86e-05	0.000778455	NHL3 (Fragment)
XLOC_016864	0.0366667	0.82	4.48308	Up	0.000491507	0.00532886	-
Cla005980	0.0433333	0.946667	4.44931	Up	1.19e-07	3.78e-06	11S globulin seed storage protein (Fragment)
Cla012571	0.2	4.06	4.34341	Up	2.9e-05	0.000500372	Cytochrome P450
Cla008085	0.13	2.56	4.29956	Up	0.000417702	0.00466832	Unknown Protein
Cla006036	0.236667	3.43667	3.86008	Up	7.6e-16	1.01e-13	Ankyrin repeat family protein
Cla018212	0.0733333	1.02	3.79796	Up	0.00214016	0.0173061	Unknown Protein
Cla006202	0.0133333	0.176667	3.72792	Up	0.00513716	0.0340012	Dehydration-responsive family protein-like
Cla018167	1.68667	22.0467	3.70831	Up	5.49e-16	7.48e-14	Unknown Protein
Cla022510	0.04	0.513333	3.68182	Up	0.00758209	0.0451941	Peroxisomal membrane protein 11-3
Cla007550	0.706667	8.44667	3.57928	Up	1.95e-19	4.26e-17	Sieve element occlusion b
Cla009504	0.173333	2.03333	3.55223	Up	9.77e-06	0.000193244	Flowering locus T-like 2
Cla002356	0.0933333	1.02667	3.45943	Up	0.00274334	0.0210347	MADS-box transcription factor 2
Cla000644	0.206667	2.12667	3.36322	Up	0.000297454	0.00350996	Unknown Protein
Cla017803	0.16	1.62667	3.34577	Up	0.00759354	0.0452491	Unknown Protein
Cla010106	8.32667	81.5567	3.29199	Up	5.62e-08	1.94e-06	Nodulin MtN21 family protein
Cla005079	0.98	9.54333	3.28364	Up	9.5e-11	5.43e-09	High-affinity nitrate transporter
Cla005080	0.98	9.54333	3.28364	Up	9.54e-11	5.44e-09	High-affinity nitrate transporter
Cla016704	0.0766667	0.7	3.19068	Up	0.00249869	0.0195805	Ethylene-responsive transcription factor 10
Cla004654	1.75667	15.42	3.13389	Up	5.03e-15	5.8e-13	Expansin
Cla003618	11.4967	99.4767	3.11314	Up	1.09e-12	8.58e-11	Ethylene responsive transcription factor 1b
Cla001907	0.11	0.93	3.07973	Up	6.78e-05	0.00102957	Cytochrome P450
Cla014541	0.27	2.24	3.05247	Up	0.00025143	0.00305936	Homeobox-leucine zipper protein
Cla005997	0.496667	4.06667	3.0335	Up	9.1e-07	2.33e-05	Transcriptional regulator superman
Cla009415	0.08	0.646667	3.01495	Up	0.00735799	0.044218	Ovate family protein 11
Cla013000	0.18	1.42333	2.9832	Up	8.99e-06	0.000179856	Malonyl CoA anthocyanin 5-O-glucoside-6&apos&apos&apos-O-malonyltransferase
Cla012555	0.07	0.55	2.974	Up	0.000482278	0.00525124	Pectinesterase
Cla011740	2.79667	21.6867	2.95503	Up	2.69e-08	9.91e-07	Centrin 2 (Fragment)
Cla005106	0.233333	1.79667	2.94486	Up	0.00147598	0.0128129	Carbonic anhydrase family protein
Cla012024	0.05	0.38	2.926	Up	0.00193701	0.0159746	Xanthine/uracil permease family protein
Cla021494	0.0166667	0.126667	2.926	Up	0.00666058	0.0411016	Homology to unknown gene
Cla010066	0.1	0.753333	2.91329	Up	0.000153026	0.00205374	Nitrate transporter
Cla007126	1.08333	8.14667	2.91073	Up	4.19e-07	1.17e-05	TPX2 (Targeting protein for Xklp2) family protein
Cla018550	11.76	87.56	2.89638	Up	2.38e-08	8.84e-07	Cytochrome P450 family protein
Cla005414	0.273333	2.02	2.88562	Up	0.000183927	0.00236414	CASP-like protein POPTRDRAFT_834139
Cla010759	0.16	1.16333	2.86212	Up	0.00723203	0.0436459	Unknown Protein
Cla006697	1.25333	8.98333	2.84148	Up	2.24e-11	1.45e-09	NAC domain protein IPR003441
Cla005830	20.0767	142.193	2.82426	Up	2.49e-21	6.73e-19	Protease inhibitor/seed storage/lipid transfer protein family protein
Cla013705	0.05	0.35	2.80735	Up	0.00564828	0.0363856	UDP glycosyltransferase
Cla011570	0.893333	6.23667	2.8035	Up	0.000329721	0.00383497	Cortical cell-delineating protein
Cla020458	0.273333	1.89333	2.7922	Up	3e-05	0.000513674	Pectinesterase
Cla022997	0.09	0.62	2.78427	Up	0.00604257	0.0382771	BURP domain-containing protein
Cla016035	1.12667	7.73	2.77841	Up	1.15e-09	5.45e-08	Leucine-rich repeat-containing protein
Cla011361	6.46	44.1733	2.77357	Up	7.58e-19	1.54e-16	Bidirectional sugar transporter N3
Cla003708	1.62333	11.06	2.76832	Up	3.56e-10	1.87e-08	Fasciclin-like arabinogalactan protein 3
Cla013989	0.206667	1.40667	2.7669	Up	0.000404084	0.00454113	Zinc finger protein 7
Cla011801	0.156667	1.06333	2.76282	Up	2.22e-05	0.000396377	Sodium Bile acid symporter family protein expressed
Cla003525	0.3	2.02	2.75132	Up	2.46e-05	0.000434139	Matrix metalloproteinase
Cla006941	6.75667	44.7367	2.72707	Up	6.15e-23	2.01e-20	Gibberellin 20-oxidase
Cla009118	4.07	26.9167	2.7254	Up	1.63e-08	6.22e-07	O-succinylbenzoate--CoA ligase
Cla009836	0.31	2.05	2.72528	Up	0.00465178	0.031461	Germin-like protein 4
Cla010220	0.323333	2.13	2.71976	Up	0.000160073	0.00212203	Basic helix-loop-helix family protein
XLOC_011498	1.43	9.20667	2.68666	Up	2.45e-11	1.55e-09	PREDICTED: uncharacterized protein LOC101202955 [Cucumis sativus]
Cla005865	3.09333	19.8533	2.68215	Up	4.56e-11	2.81e-09	Germin-like protein 16
Cla006654	0.22	1.39333	2.66297	Up	0.000172486	0.0022542	UDP-glycosyltransferase 74 F1
Cla022837	0.15	0.943333	2.65281	Up	7.68e-06	0.000157641	Choline dehydrogenase
XLOC_019021	0.276667	1.73667	2.6501	Up	0.00414216	0.0288303	PREDICTED: palmitoyl-monogalactosyldiacylglycerol delta-7 desaturase, chloroplastic-like isoform X1 [Cucumis melo]
Cla014313	28.1833	175.693	2.64015	Up	6.18e-29	3.92e-26	Peroxidase
Cla015289	2.69333	16.6467	2.62777	Up	8.55e-09	3.42e-07	Unknown Protein
Cla017519	3.67333	22.45	2.61155	Up	0.000711053	0.0071496	Cytochrome P450
Cla007228	0.403333	2.45333	2.6047	Up	0.00343684	0.0250373	Pollen ole e 1 allergen and extensin family protein
Cla021127	9.02333	54.7667	2.60157	Up	1.98e-16	2.89e-14	Unknown Protein
Cla003866	0.463333	2.80333	2.59702	Up	4.62e-06	9.94e-05	Agglutinin
XLOC_011837	0.143333	0.863333	2.59054	Up	0.000131171	0.00180447	T4.5 [Malus x robusta]
Cla015631	0.0833333	0.5	2.58496	Up	0.0025016	0.0195957	UDP-glycosyltransferase 79B11
Cla019663	0.296667	1.77667	2.58226	Up	0.00136318	0.0120344	BZIP transcription factor
Cla019384	3.00667	17.6433	2.55289	Up	9.79e-13	7.76e-11	mRNA clone RTFL01-44-P14
Cla014146	0.206667	1.20333	2.54166	Up	0.00128451	0.011505	Unknown Protein
XLOC_021447	0.553333	3.21	2.53635	Up	2.75e-06	6.31e-05	-
Cla004896	9.38667	54.35	2.5336	Up	4.5e-21	1.19e-18	Pectinesterase
Cla010743	29.3333	166.683	2.5065	Up	1.21e-15	1.56e-13	Defective in induced resistance 3 protein
Cla020311	0.166667	0.94	2.4957	Up	0.000860363	0.00835899	At1g69160/F4N2_9
XLOC_008773	0.32	1.80333	2.49452	Up	0.0017151	0.0144738	PREDICTED: zinc finger protein CONSTANS-LIKE 1 isoform X2 [Cucumis melo]
Cla007026	0.33	1.85667	2.49218	Up	0.000945978	0.00902766	Agglutinin
Cla004568	1.31	7.33333	2.4849	Up	9.03e-08	2.97e-06	class IV heat shock protein
Cla022275	0.24	1.34333	2.48471	Up	0.00127549	0.0114495	Sulfate transporter
Cla005042	46.5667	259.89	2.48053	Up	3.07e-23	1.08e-20	Fasciclin-like arabinogalactan protein 7
Cla000208	3.33	18.49	2.47315	Up	1.02e-10	5.79e-09	Major latex-like protein
Cla012570	8.61667	47.7	2.46879	Up	7.22e-05	0.00108638	Cytochrome P450
Cla006573	3.21	17.7667	2.46853	Up	2.99e-14	2.99e-12	Laccase 1a
Cla004922	0.386667	2.09667	2.43894	Up	0.0028497	0.0216539	Cytochrome P450
Cla013375	0.67	3.62333	2.43508	Up	0.000101773	0.0014475	BZIP transcription factor family protein
Cla002791	2.82667	15.27	2.43353	Up	0.00743595	0.0445718	Nitrate reductase 2
XLOC_003888	0.47	2.53333	2.4303	Up	0.00017311	0.0022609	-
XLOC_008013	1.87667	10.0767	2.42477	Up	7.79e-08	2.59e-06	-
Cla001787	0.583333	3.08	2.40054	Up	7.87e-05	0.00116638	TMV response-related protein
Cla002229	2.19667	11.3533	2.36973	Up	2.31e-10	1.26e-08	Leucine-rich repeat/extensin
Cla012123	2.16	11.16	2.36923	Up	0.000351171	0.00404257	AP2/ERF domain-containing transcription factor
Cla012906	0.626667	3.23333	2.36725	Up	0.000247151	0.00301997	Unknown Protein
Cla010301	0.6	3.09333	2.36613	Up	8.95e-05	0.00130522	cDNA clone J100026I16 full insert sequence
XLOC_005848	11.39	58.56	2.36215	Up	2.04e-16	2.96e-14	PREDICTED: gibberellin-regulated protein 9 [Cucumis melo]
Cla022529	0.71	3.65	2.36201	Up	3.79e-08	1.35e-06	Guanine nucleotide-binding protein subunit beta-like protein
Cla017771	4.72333	24.26	2.3607	Up	1.5e-07	4.67e-06	UDP glycosyltransferase
Cla004441	0.14	0.716667	2.35588	Up	0.000279974	0.00333667	Subtilisin-like protease
Cla017739	3.30333	16.89	2.35417	Up	0.000718097	0.00720439	Cytochrome P450
Cla011572	3.44333	17.42	2.33887	Up	0.00117777	0.0107482	Cortical cell-delineating protein
Cla002067	0.49	2.46	2.3278	Up	7.27e-05	0.00109171	Receptor-like protein kinase At3g21340
Cla018815	1.14667	5.75667	2.32779	Up	2.93e-06	6.68e-05	Xyloglucan endotransglucosylase/hydrolase 3
Cla003566	0.823333	4.11667	2.32193	Up	3.52e-05	0.000590313	MYB transcription factor
Cla004892	0.68	3.38	2.31342	Up	7.89e-05	0.00116849	Unknown Protein
Cla006733	1.62	8.01667	2.30701	Up	1.65e-08	6.27e-07	Unknown Protein
Cla017105	2.24	11.0233	2.29899	Up	2.45e-05	0.000432635	Polygalacturonase 1
Cla014647	0.853333	4.15	2.28193	Up	0.0050516	0.0335935	Heavy-metal-associated domain-containing protein
XLOC_011408	0.47	2.26333	2.26772	Up	0.000322405	0.00376281	PREDICTED: (3S,6E)-nerolidol synthase 1-like [Cucumis melo]
Cla000096	0.353333	1.7	2.26643	Up	0.00142635	0.0124566	Ankyrin repeat protein-like
Cla006655	8.14333	39.1633	2.26581	Up	4.43e-05	0.000718769	UDP-glycosyltransferase 74 F1
Cla010599	20.9533	100.563	2.26285	Up	6.37e-14	6.01e-12	Unknown Protein
Cla022713	6.79333	32.54	2.26002	Up	0.00507442	0.033694	Hydroxycinnamoyl transferase
Cla003181	11.94	56.5	2.24245	Up	4.2e-10	2.17e-08	Oxidoreductase/ transition metal ion binding protein
XLOC_021586	1.26667	5.99	2.24152	Up	1.18e-07	3.78e-06	PREDICTED: uncharacterized protein LOC105434766 [Cucumis sativus]
Cla017393	0.183333	0.866667	2.24101	Up	0.00230502	0.0183322	Endoglucanase 1
XLOC_014439	0.226667	1.06667	2.23447	Up	0.00273895	0.0210248	-
Cla015131	15.7333	73.46	2.22313	Up	5.58e-18	1e-15	Beta xylosidase
Cla003383	0.783333	3.65333	2.22152	Up	0.00631855	0.0395319	Peroxidase
Cla009728	1.73333	8.05	2.21544	Up	0.000699304	0.00707178	Nuclear protein
Cla017790	0.48	2.22667	2.21378	Up	0.000396861	0.0044848	Heparan-alpha-glucosaminide N-acetyltransferase
Cla020717	6.64	30.73	2.21039	Up	1.33e-08	5.15e-07	Cytochrome P450
Cla022547	5.74667	26.4967	2.20501	Up	0.000171574	0.00224807	Patatin-like protein
Cla014291	0.356667	1.64	2.20105	Up	0.00524222	0.0344882	Thaumatin-like protein
Cla020443	0.23	1.05667	2.19981	Up	0.000691161	0.0070104	Fasciclin-like arabinogalactan protein
Cla018393	2.54333	11.6633	2.19719	Up	1.68e-07	5.16e-06	Germin-like protein 18
Cla021738	2.77333	12.6967	2.19476	Up	1.09e-06	2.75e-05	Rapid alkalinization factor
XLOC_021278	0.266667	1.22	2.19377	Up	0.000343338	0.00396156	-
Cla020838	1.87	8.49333	2.18329	Up	0.000914432	0.00879172	Gibberellin-regulated protein 1
Cla006814	1.75333	7.96	2.18267	Up	3.08e-07	8.9e-06	Oxidoreductase family protein
Cla022885	4.42333	20	2.17679	Up	1.28e-13	1.17e-11	Alpha-galactosidase 2
Cla004975	1.37667	6.20667	2.17264	Up	1.98e-08	7.44e-07	Alpha-L-fucosidase 1 domain protein
Cla004750	3.46667	15.5967	2.16962	Up	0.000746373	0.00744027	Ascorbate oxidase
Cla015911	0.196667	0.883333	2.16721	Up	0.00690999	0.0422219	Malonyl-coenzyme:anthocyanin 5-O-glucoside-6&apos;&apos;&apos;-O-malonyltransferase
Cla013303	1.37333	6.14667	2.16212	Up	9.64e-05	0.00138331	Unknown Protein
Cla013818	0.436667	1.95333	2.16133	Up	8.17e-05	0.001205	Nodulin MtN21 family protein
Cla018948	0.326667	1.44	2.14018	Up	0.00585156	0.0373469	Nodulin MtN21 family protein
Cla001653	0.27	1.18667	2.13588	Up	0.00297306	0.0223238	BHLH transcription factor-like
Cla003190	33.2	145.787	2.1346	Up	1.1e-16	1.65e-14	Peroxidase
Cla011041	5.42	23.7233	2.12994	Up	6.64e-11	3.96e-09	NHL1 (Fragment)
Cla014570	10.3967	45.3767	2.12583	Up	7.23e-05	0.00108733	Dehydrin (Fragment)
Cla016030	0.306667	1.33667	2.1239	Up	0.00582391	0.0372407	UDP glycosyltransferase
Cla011417	5.21667	22.71	2.12213	Up	2.91e-09	1.28e-07	MYB transcription factor
Cla010077	6.1	26.5533	2.12201	Up	2.22e-13	1.95e-11	Polygalacturonase
Cla005041	1.32	5.73333	2.11884	Up	1.05e-05	0.000206483	Laccase
Cla020524	5.09667	22.1	2.11642	Up	2.68e-07	7.82e-06	Unknown Protein
Cla014694	5.51	23.7833	2.10983	Up	4.58e-07	1.26e-05	Glutaredoxin
Cla006647	2.71333	11.6767	2.10549	Up	0.0010459	0.00977782	UDP-glycosyltransferase 74 F1
Cla022967	17.87	76.86	2.10469	Up	2.52e-10	1.36e-08	Cytochrome P450
Cla015116	1.78333	7.67	2.10465	Up	6.69e-06	0.000139606	Unknown Protein
Cla020322	8.08333	34.7433	2.10371	Up	1.96e-13	1.73e-11	DNA-3-methyladenine glycosylase I
Cla017908	3.73	16.0267	2.10323	Up	2.01e-09	9.11e-08	Laccase
Cla015115	1.74667	7.49667	2.10164	Up	8.83e-06	0.000177134	Unknown Protein
Cla023448	0.2	0.856667	2.09873	Up	0.00153084	0.0132044	Catalase
Cla017965	11.41	48.6667	2.09264	Up	3.68e-16	5.22e-14	Laccase 1a
Cla007549	12.9733	55.2067	2.08929	Up	3.54e-14	3.5e-12	Sieve element occlusion b
Cla022335	2.61	11.06	2.08323	Up	9.25e-07	2.36e-05	Cortical cell-delineating protein
Cla011551	1.69333	7.15333	2.07875	Up	1.4e-05	0.000266912	Pectinesterase/pectinesterase inhibitor 3
Cla007025	51.03	215.527	2.07845	Up	1.81e-16	2.68e-14	Agglutinin
Cla014304	0.296667	1.25	2.07501	Up	0.00791517	0.0467131	Metal ion binding protein
Cla020284	2.14333	8.98333	2.06739	Up	2.36e-10	1.28e-08	Synaptotagmin A
Cla020398	0.356667	1.49	2.06266	Up	0.00283964	0.0215936	LOB domain-containing protein 25 (Fragment)
Cla000901	8.7	36.2333	2.05823	Up	3.79e-09	1.64e-07	Histidine phosphotransfer protein
Cla013952	0.566667	2.36	2.05821	Up	0.00516762	0.0341301	Unknown Protein
Cla019968	0.466667	1.93333	2.05063	Up	0.00550672	0.0357532	Nicotianamine synthase
Cla001435	1.44	5.95	2.04682	Up	0.000181743	0.00234201	Alcohol dehydrogenase zinc-binding domain protein
Cla014213	0.926667	3.82333	2.04471	Up	4.25e-05	0.000692378	GATA transcription factor 19
Cla005412	0.72	2.95333	2.03628	Up	5.31e-05	0.000837416	Protein kinase
XLOC_004079	0.503333	2.06	2.03306	Up	0.000281919	0.00335581	Vacuolar ATP synthase catalytic subunit-related / V-ATPase-related / vacuolar proton pump-related [Theobroma cacao]
Cla022521	17.0067	69.5933	2.03285	Up	1.89e-13	1.69e-11	Glycosyltransferase
Cla004551	0.703333	2.87667	2.03212	Up	1.3e-07	4.08e-06	Ferric reductase oxidase
Cla008667	10.17	41.5867	2.0318	Up	0.000601494	0.00634559	Stress responsive alpha-beta barrel domain protein
Cla022485	68.7667	279.55	2.02333	Up	3.93e-17	6.43e-15	Isoflavone reductase-like protein 5
Cla014265	4.74667	19.2833	2.02237	Up	3.6e-11	2.25e-09	Cytochrome P450
Cla019614	2.30667	9.37	2.02224	Up	5.6e-05	0.000873505	Glucan endo-1 3-beta-glucosidase 1
Cla014461	0.913333	3.70667	2.02091	Up	0.00076019	0.00755265	Unknown Protein
XLOC_016532	0.886667	3.59333	2.01886	Up	0.00725576	0.0437631	-
Cla013966	42.3733	171.637	2.01813	Up	1.47e-13	1.33e-11	DUF579 protein (Fragment)
Cla017836	15.8433	64.1533	2.01765	Up	2.23e-15	2.72e-13	Galactosylgalactosylxylosylprotein 3-beta-glucuronosyltransferase 1
Cla017912	11.6133	46.8633	2.01268	Up	2.37e-09	1.06e-07	Thaumatin-like protein
Cla005815	0.45	1.81333	2.01065	Up	0.00570011	0.0366337	Inositol 1 4 5-trisphosphate 5-phosphatase-like protein
XLOC_018602	1.08333	4.36333	2.00995	Up	0.000701622	0.00708111	-
Cla008735	22.1233	88.9267	2.00705	Up	4.38e-17	7.07e-15	Solute carrier family 35 member E3
XLOC_007815	1.08667	4.35	2.00111	Up	0.000267975	0.00322205	PREDICTED: MLO-like protein 13 [Cucumis sativus]
Cla002235	3.22667	12.8433	1.9929	Up	2.45e-06	5.71e-05	Zinc finger CCCH domain-containing protein 37
Cla002212	11.1067	44.2	1.99262	Up	0.000145285	0.00196188	Carboxyl methyltransferase 4
Cla012206	7.67333	30.51	1.99136	Up	2.93e-09	1.28e-07	Proline rich protein (Fragment)
Cla007002	0.126667	0.503333	1.99048	Up	0.0010146	0.00953787	Leucine-rich repeat receptor-like tyrosine-protein kinase At2g41820
Cla005101	6.34333	25.17	1.98839	Up	2.4e-11	1.54e-09	Os03g0859900 protein (Fragment)
Cla018122	31.5867	125.117	1.98589	Up	1.26e-10	7.08e-09	Laccase 1a
Cla015423	1.61333	6.39	1.98577	Up	0.000281143	0.00334864	Unknown Protein
Cla016067	0.4	1.58333	1.98489	Up	0.000934323	0.00894904	GDSL esterase/lipase
Cla023112	1.32333	5.23	1.98263	Up	0.000687625	0.00698588	Ethylene-responsive transcription factor 13
Cla018098	10.6533	41.8933	1.97542	Up	3.69e-14	3.62e-12	Protein trichome birefringence-like 33
Cla006387	1.03333	4.05333	1.9718	Up	0.000830513	0.00813911	Heavy metal-associated domain containing protein expressed
Cla004959	0.403333	1.58	1.96988	Up	0.00294806	0.0221689	Dehydration stress-induced protein
Cla008147	1.28333	5.02667	1.96971	Up	3.32e-06	7.44e-05	Chloroplast unusual positioning 1B
Cla004893	6.69	26.0567	1.96157	Up	3.19e-10	1.7e-08	Protein IQ-domain 21
XLOC_011768	0.73	2.83667	1.95823	Up	0.000937761	0.00897774	PREDICTED: heavy metal-associated isoprenylated plant protein 26-like [Populus euphratica]
Cla021387	0.133333	0.516667	1.9542	Up	0.0032638	0.0240705	BTB/POZ domain-containing protein At5g17580
Cla008257	6.51	25.1967	1.9525	Up	0.00264322	0.02044	Unknown Protein
Cla006511	11.7433	45.2967	1.94756	Up	5.65e-10	2.88e-08	Blue copper protein
Cla005677	0.373333	1.44	1.94753	Up	0.000666336	0.00683636	NAC domain protein IPR003441
Cla021157	10.1133	39.0033	1.94734	Up	2.88e-14	2.89e-12	Dopamine beta-monooxygenase
Cla021649	0.7	2.69333	1.94397	Up	0.000338393	0.00391341	Protein FANTASTIC FOUR 3
Cla015592	4.16667	16.02	1.94291	Up	1.3e-05	0.000249598	Phosphatase
Cla006196	3.26	12.5333	1.94283	Up	1.86e-05	0.00034308	Terminal flower 1 (Fragment)
Cla020634	1.35333	5.2	1.94199	Up	3.73e-06	8.25e-05	Acetyl xylan esterase A
XLOC_003626	0.743333	2.85333	1.94057	Up	0.000861139	0.00836253	PREDICTED: uncharacterized protein LOC103336889 [Prunus mume]
Cla015580	29.33	112.057	1.93378	Up	4.76e-14	4.6e-12	Harpin-induced protein-like (Fragment)
Cla016078	38.77	148.07	1.93327	Up	1.28e-14	1.36e-12	Unknown Protein
Cla021583	0.71	2.71	1.9324	Up	3.53e-06	7.85e-05	Unknown Protein
Cla015463	5.80667	22.15	1.93152	Up	6.69e-09	2.76e-07	Aquaporin
Cla022484	22.8333	87.0367	1.93048	Up	2.67e-12	2e-10	Isoflavone reductase-like protein 4
Cla004312	118.81	452.463	1.92914	Up	6.57e-10	3.29e-08	class I heat shock protein 3
Cla020252	1.03667	3.94	1.92624	Up	0.00747428	0.0447091	Peroxidase 5
Cla021778	96.5167	366.753	1.92596	Up	7.86e-15	8.66e-13	Endochitinase (Chitinase)
Cla001199	3.73333	14.17	1.9243	Up	7.3e-08	2.47e-06	Cysteine/Histidine-rich C1 domain family protein
Cla007557	29.94	113.463	1.92208	Up	8.44e-12	5.99e-10	Sieve element occlusion b
Cla019517	0.476667	1.80333	1.91961	Up	0.0018121	0.0151476	Pectinesterase
Cla017330	2.41333	9.12667	1.91906	Up	0.00424999	0.0294395	Unknown Protein
Cla009727	1.01	3.81333	1.9167	Up	4.75e-07	1.31e-05	Subtilisin-like protease
Cla017369	0.996667	3.76	1.91555	Up	1.2e-07	3.8e-06	Beta xylosidase
Cla022593	210.79	791.06	1.90798	Up	1.08e-08	4.26e-07	Leucine-rich repeat receptor-like tyrosine-protein kinase At2g41820
Cla015982	0.516667	1.93333	1.90378	Up	0.000760771	0.00755265	Alpha-hydroxynitrile lyase
Cla018279	38.56	143.883	1.89972	Up	2.37e-13	2.05e-11	Fasciclin-like arabinogalactan protein 6
Cla007937	4.55333	16.96	1.89714	Up	9.04e-10	4.38e-08	TIR-NBS-LRR disease resistance-like protein
Cla014283	4.85333	18.03	1.89335	Up	1.09e-07	3.52e-06	Unknown Protein
Cla008421	12.9133	47.9633	1.89307	Up	8.75e-08	2.9e-06	Cysteine proteinase inhibitor 4
Cla021808	14.76	54.7433	1.89099	Up	9.38e-05	0.00135507	Stress responsive alpha-beta barrel domain protein
Cla020738	7.00667	25.9733	1.89023	Up	0.00345845	0.0251497	Calmodulin-like protein 41
Cla022432	1.54	5.69	1.8855	Up	9.54e-05	0.00137176	Receptor expression-enhancing protein 3
XLOC_009762	0.336667	1.24333	1.88482	Up	0.00740448	0.0444225	PREDICTED: LOW QUALITY PROTEIN: TMV resistance protein N-like [Cucumis melo]
Cla007556	50.14	184.9	1.88271	Up	4.04e-09	1.74e-07	Sieve element occlusion s
Cla021616	2.15333	7.94	1.88257	Up	2.67e-05	0.000465655	Unknown Protein
Cla021283	0.783333	2.88667	1.88171	Up	0.00461394	0.0312565	Glyoxylate reductase
Cla008148	0.386667	1.42333	1.88011	Up	0.000203325	0.0025568	Pyruvate decarboxylase 1
Cla012771	10.29	37.7633	1.87574	Up	1.93e-11	1.28e-09	Exostosin-like glycosyltransferase
Cla020221	8.55	31.3333	1.8737	Up	4.07e-10	2.11e-08	Glucan endo-1 3-beta-glucosidase 4
Cla019904	8.92333	32.6467	1.87128	Up	4.52e-07	1.25e-05	Lipoxygenase
Cla004669	20.1967	73.8533	1.87055	Up	0.00579485	0.0371134	Cysteine/Histidine-rich C1 domain family protein
Cla008351	4.13	15.08	1.86842	Up	2.51e-05	0.000442113	Expressed protein (Fragment)
Cla005027	0.743333	2.71333	1.86799	Up	0.0083779	0.0487354	F-box family protein
Cla011983	25.1433	91.7733	1.8679	Up	7.23e-12	5.17e-10	Expressed protein (Fragment)
Cla010453	3.98333	14.53	1.86699	Up	3.71e-07	1.05e-05	Protein serine/threonine kinase
Cla022570	6.14333	22.4067	1.86683	Up	1.04e-11	7.33e-10	Glycogenin-like protein
Cla005776	32.88	119.367	1.86012	Up	4.71e-14	4.57e-12	Cellulose synthase 3
Cla002659	3.36	12.18	1.85798	Up	0.00409095	0.0285425	UDP-glycosyltransferase 76E11
Cla016761	32.99	119.43	1.85606	Up	3.44e-09	1.49e-07	Multiprotein bridging factor 1
XLOC_009194	1.25667	4.54	1.85309	Up	1.74e-05	0.000322969	PREDICTED: retrovirus-related Pol polyprotein from transposon TNT 1-94 isoform X3 [Cucumis melo]
Cla009624	1.15333	4.16667	1.85308	Up	0.00197296	0.0161987	DNA-binding WRKY VQ
Cla005535	5.39	19.4267	1.84968	Up	5.5e-07	1.49e-05	Receptor expression-enhancing protein 5
Cla018349	54.4233	196.14	1.84959	Up	2.44e-07	7.18e-06	Threonine dehydratase biosynthetic
Cla007036	28.7933	103.743	1.84921	Up	9.15e-14	8.51e-12	Protein IQ-domain 13
Cla019992	6.92333	24.9367	1.84873	Up	7.01e-10	3.48e-08	Receptor-like protein kinase
Cla013414	3.25333	11.7167	1.84857	Up	2.29e-06	5.39e-05	ATOFP17/OFP17
Cla023035	145.34	523.31	1.84823	Up	1.76e-11	1.17e-09	Blue copper-like protein
Cla014955	2.85667	10.2633	1.84509	Up	7.93e-11	4.65e-09	Receptor-like kinase
Cla010861	15.4	55.3167	1.84478	Up	5.68e-12	4.1e-10	Rho GDP-dissociation inhibitor 1
Cla007004	1.42333	5.1	1.84122	Up	0.000188312	0.00240795	Invertase inhibitor
Cla000700	0.856667	3.06667	1.83987	Up	0.000505161	0.0054623	Unknown Protein
Cla010973	2.45	8.76667	1.83925	Up	0.000390221	0.00442207	UPA24
Cla020036	0.856667	3.06	1.83673	Up	0.000187237	0.00239607	Os04g0163800 protein (Fragment)
Cla004250	48.1767	171.663	1.83318	Up	1.9e-15	2.35e-13	Zinc finger protein CONSTANS-LIKE 5
Cla014307	1.37333	4.89	1.83215	Up	1.42e-05	0.000270373	Mid1-complementing activity 1
Cla011514	2.94333	10.4667	1.83028	Up	1.35e-06	3.34e-05	Cytochrome P450
Cla008444	10.69	37.9633	1.82834	Up	1.71e-12	1.31e-10	Glycogenin-like protein
Cla003978	1.27667	4.53	1.82713	Up	0.00590936	0.037574	Subtilisin-like protease C1
Cla015655	48.1267	170.747	1.82695	Up	2.08e-13	1.83e-11	Fasciclin-like arabinogalactan protein 2
Cla020461	6.94	24.5833	1.82467	Up	0.000102207	0.00145063	Beta-D-glucosidase
Cla019043	11.5267	40.7433	1.82159	Up	5.78e-11	3.5e-09	COBRA-like protein
Cla021126	53.71	189.383	1.81805	Up	7.41e-15	8.22e-13	Unknown Protein
Cla018888	10.7133	37.73	1.8163	Up	2.72e-05	0.000474124	HKT1 (Fragment)
Cla019434	9.08	31.9367	1.81445	Up	7.56e-10	3.73e-08	Unknown Protein
Cla009590	3.05667	10.75	1.81431	Up	1.63e-05	0.000305354	Ectonucleoside triphosphate diphosphohydrolase 5
Cla006067	6.76667	23.7167	1.80938	Up	2.71e-09	1.2e-07	Leucine-rich repeat receptor-like kinase
Cla008544	3.33333	11.6733	1.80818	Up	3.6e-08	1.29e-06	MYB transcription factor
Cla000802	44.1867	154.7	1.80779	Up	1.08e-11	7.59e-10	Polygalacturonase
Cla016179	35.18	123.067	1.80661	Up	6.89e-10	3.43e-08	Acetylornithine deacetylase or succinyl-diaminopimelate desuccinylase
Cla007342	46.38	162.177	1.80599	Up	3.13e-14	3.12e-12	Tubulin beta chain
Cla000300	57.4767	200.267	1.80087	Up	1.1e-07	3.52e-06	Heat shock protein 22
Cla013276	4.12	14.34	1.79933	Up	1.37e-05	0.000261851	Embryo-specific 3
Cla011891	6.78667	23.5833	1.79699	Up	0.000472281	0.00516842	LL-diaminopimelate aminotransferase
Cla013376	13.4533	46.74	1.79669	Up	1.28e-09	5.98e-08	BCL-2 binding anthanogene-1
Cla008629	1.41	4.89667	1.7961	Up	2.72e-05	0.000474124	NAC domain protein IPR003441
Cla001343	1.20667	4.19	1.79592	Up	0.00822558	0.0481947	Unknown Protein
Cla014448	2.02333	7.01333	1.79337	Up	0.00197768	0.0162243	Unknown Protein
Cla005659	49.3467	170.987	1.79286	Up	9.02e-10	4.38e-08	Cortical cell-delineating protein
Cla011205	2.24	7.76	1.79256	Up	0.000153303	0.00205511	Cytokinin oxidase/dehydrogenase
Cla006581	6.01	20.8167	1.7923	Up	1.47e-11	1.01e-09	Auxin transporter-like protein 1
Cla008958	2.7	9.35	1.79201	Up	6.03e-06	0.00012737	RING zinc finger protein-like
Cla019905	17.1467	59.29	1.78986	Up	4.86e-08	1.69e-06	Lipoxygenase
Cla002427	10.5433	36.42	1.7884	Up	1.08e-08	4.24e-07	IQ-domain 10 (Fragment)
Cla022418	52.04	179.613	1.7872	Up	1.6e-13	1.44e-11	Tubulin beta-1 chain
Cla009570	1.74333	6.01667	1.78712	Up	0.00471903	0.0317811	Wiscott-Aldrich syndrome C-terminal
Cla000378	2.5	8.62667	1.78688	Up	9.9e-05	0.00141472	NAC domain protein IPR003441
Cla016060	28.56	98.3667	1.78417	Up	6.66e-05	0.00101329	class IV heat shock protein
Cla010530	0.986667	3.39333	1.78207	Up	0.00379549	0.0270504	Auxin Efflux Carrier
Cla010638	2.15667	7.41667	1.78197	Up	3.66e-05	0.000609748	Plant-specific domain TIGR01568 family protein
Cla009623	85.4133	293.713	1.78188	Up	3.43e-12	2.53e-10	Pistil extensin like protein (Fragment)
Cla009773	10.7733	36.9333	1.77746	Up	6.39e-11	3.83e-09	Binding protein
Cla020540	19.8867	67.9833	1.77338	Up	8.5e-09	3.41e-07	Cysteine proteinase cathepsin F
Cla016608	9.80333	33.39	1.76807	Up	3.38e-10	1.78e-08	Endoglucanase 22
Cla018000	38.4467	130.947	1.76805	Up	6.19e-15	7.01e-13	GTPase IMAP family member 7
Cla003632	0.796667	2.7	1.76091	Up	0.000160915	0.00213042	Unknown Protein
Cla023281	16.46	55.7633	1.76035	Up	2.05e-11	1.34e-09	Glucan endo-1 3-beta-glucosidase 1
Cla021643	1.99333	6.72667	1.75471	Up	7.71e-07	2.01e-05	Membrane transporter D1
Cla002432	3.27	11.0133	1.75189	Up	1.43e-06	3.51e-05	Protein trichome birefringence-like 33
Cla003965	2.26333	7.62	1.75134	Up	0.000821134	0.00805886	class I heat shock protein
Cla004315	2.26333	7.62	1.75134	Up	0.000820202	0.00805362	class I heat shock protein
Cla000040	121.703	409.74	1.75134	Up	2.18e-09	9.77e-08	class I heat shock protein 3
Cla003964	121.703	409.74	1.75134	Up	2.18e-09	9.77e-08	class I heat shock protein 3
Cla004314	121.703	409.74	1.75134	Up	2.18e-09	9.77e-08	class I heat shock protein 3
Cla009591	4.69	15.7767	1.75013	Up	1.1e-06	2.76e-05	Ectonucleoside triphosphate diphosphohydrolase 5
Cla008458	0.98	3.29333	1.74869	Up	0.000446056	0.00493842	Expressed protein (Fragment)
Cla008697	3.88333	13.0233	1.74573	Up	7.71e-06	0.000157944	Zinc finger family protein
Cla014624	43.97	147.397	1.74511	Up	2.31e-12	1.76e-10	Oxidoreductase
Cla011064	0.913333	3.06	1.74432	Up	0.000845323	0.00824911	Ascorbate oxidase
Cla009837	39.9	133.103	1.73809	Up	0.0019916	0.0163253	Germin-like protein 5
Cla015117	16.2067	53.8467	1.73227	Up	0.000438693	0.0048734	Unknown Protein
Cla012373	69.5333	230.937	1.73172	Up	0.00121073	0.010977	class IV heat shock protein
Cla005614	14.05	46.65	1.73131	Up	1.02e-07	3.29e-06	Ethylene responsive transcription factor 1a
Cla021856	0.593333	1.97	1.73128	Up	0.00189023	0.015646	Glucan endo-1 3-beta-glucosidase A6
Cla019650	31.5267	104.213	1.7249	Up	3.69e-12	2.71e-10	Cellulose synthase A1
Cla005136	10.4433	34.51	1.72443	Up	6.1e-07	1.62e-05	Germin-like protein 2
Cla010761	7.66	25.31	1.72429	Up	9.24e-05	0.00133619	Unknown Protein
Cla012501	1.58667	5.24	1.72357	Up	5.39e-05	0.000846638	Os06g0524700 protein (Fragment)
Cla017479	2.19	7.23	1.72306	Up	2.12e-06	5.02e-05	Protein PHYTOCHROME KINASE SUBSTRATE 4
Cla019661	0.506667	1.67	1.72074	Up	0.00186238	0.0154533	CBL-interacting protein kinase 16
Cla016504	4.67667	15.4067	1.72	Up	0.000224167	0.00277082	MYB transcription factor
Cla010797	1.65333	5.44333	1.71911	Up	0.00189702	0.0156895	BZIP transcription factor
Cla005501	8.48333	27.9133	1.71825	Up	4.71e-06	0.000100855	Auxin responsive SAUR protein
Cla006800	4.39	14.4267	1.71645	Up	0.00187667	0.0155465	Cytochrome P450
Cla017905	5.28	17.2833	1.71077	Up	9.51e-08	3.09e-06	Laccase
Cla014301	16.87	55.0567	1.70646	Up	6.14e-10	3.1e-08	Ascorbate peroxidase
Cla015929	0.59	1.92333	1.70482	Up	0.000193838	0.00245883	Adenylyl cyclase-associated protein
Cla019812	0.813333	2.64667	1.70226	Up	0.0038947	0.0275855	Calcium-transporting ATPase 1
Cla019871	7.52667	24.42	1.69798	Up	4.02e-06	8.8e-05	BHLH transcription factor
Cla009735	5.93333	19.25	1.69794	Up	1.16e-06	2.91e-05	Plasma membrane associated protein
Cla021525	18.8633	61.07	1.69488	Up	1.91e-05	0.000350246	Ethylene-responsive transcription factor
Cla001434	2.24	7.24667	1.69382	Up	0.000176839	0.00229483	Oxidoreductase zinc-binding dehydrogenase family protein
XLOC_023791	9.58	30.8567	1.68748	Up	0.00386775	0.0274571	-
Cla019554	3.13	10.0633	1.68487	Up	3.98e-06	8.72e-05	Mitochondrial transcription termination factor (Fragment)
Cla014404	4.56667	14.6667	1.68333	Up	6.35e-05	0.000976239	Unknown Protein
Cla014335	2.27333	7.29333	1.68177	Up	0.000179759	0.00232529	CM0216.240.nc protein
Cla005605	61.4233	196.75	1.6795	Up	1.58e-10	8.74e-09	Unknown Protein
Cla011852	2.08333	6.67	1.67879	Up	7.22e-05	0.00108644	Zinc finger protein
Cla021125	73.5767	235.463	1.67818	Up	5.35e-13	4.41e-11	Unknown Protein
Cla019186	11.1233	35.5867	1.67775	Up	3.8e-10	1.98e-08	BURP domain-containing protein (Fragment)
Cla007027	0.536667	1.71667	1.67751	Up	0.00448332	0.0305655	Pore-forming toxin-like protein Hfr-2
Cla018201	12.0867	38.6133	1.67568	Up	2.28e-07	6.74e-06	Pyrimidine 5&apos-nucleotidase
Cla001316	4.31667	13.75	1.67144	Up	0.000524181	0.00562898	Rapid alkalinization factor 1
Cla015243	1.38333	4.39667	1.66826	Up	0.00186936	0.0154986	Susceptibility homeodomain transcription factor (Fragment)
Cla003329	4.55333	14.47	1.66807	Up	9.11e-08	2.99e-06	RING zinc finger protein-like
XLOC_001657	10.7667	34.2067	1.66771	Up	1.44e-08	5.57e-07	PREDICTED: protein RSI-1-like [Cucumis melo]
Cla019769	2.24333	7.12	1.66623	Up	0.00112265	0.0103335	Os01g0686000 protein (Fragment)
Cla018942	32.01	101.553	1.66564	Up	0.000269685	0.00324069	Glutathione S-transferase
Cla022609	2.06	6.53333	1.66517	Up	2.07e-06	4.91e-05	Receptor kinase-like protein
Cla002155	18.4767	58.58	1.6647	Up	1.14e-07	3.62e-06	Pollen Ole e 1 allergen and extensin family protein
Cla007337	43.3333	137.217	1.66291	Up	1.59e-11	1.08e-09	Fasciclin-like arabinogalactan protein 14
Cla011428	3.15	9.96333	1.66128	Up	7.52e-05	0.00112492	CONSTANS-like zinc finger protein
Cla020563	24.1967	76.4633	1.65996	Up	1.35e-07	4.24e-06	Aquaporin 2
Cla019742	1.79333	5.66667	1.65986	Up	0.000838731	0.0081959	FAD-binding domain-containing protein
Cla017832	2.06	6.50667	1.65927	Up	0.000215815	0.00268393	Arabidopsis thaliana genomic DNA chromosome 5 P1 clone MOK16
Cla007993	1.90667	6.01667	1.65791	Up	0.00169083	0.0143047	Unknown Protein
Cla013985	13.9833	44.09	1.65674	Up	4.61e-12	3.36e-10	Cytochrome P450
Cla017543	3.57667	11.2633	1.65495	Up	0.00126184	0.0113659	Unknown Protein
Cla007292	0.536667	1.69	1.65493	Up	0.00411447	0.0286671	Expansin S1
Cla020312	7.96667	25.0267	1.65142	Up	1.23e-06	3.07e-05	Universal stress protein family protein
Cla007030	0.633333	1.98667	1.64931	Up	0.00530188	0.0347934	Pore-forming toxin-like protein Hfr-2
Cla016027	14.46	45.3067	1.64766	Up	0.00029778	0.00351176	UDP glycosyltransferase
Cla011701	5.10333	15.9633	1.64525	Up	0.000178381	0.00230894	Unknown Protein
Cla004464	2.14	6.69	1.6444	Up	5.09e-05	0.000810984	Fasciclin-like arabinogalactan protein 19
Cla018801	5.67667	17.7033	1.64091	Up	6.63e-05	0.00101057	Pathogenesis-related protein PR-1
Cla014616	2.25667	7.01333	1.63591	Up	0.000115629	0.00161292	Glycosyltransferase-like protein
Cla019699	32.4	100.633	1.63504	Up	7.48e-11	4.41e-09	Ethylene-responsive transcription factor 4
Cla020326	6.54	20.27	1.63198	Up	5.54e-07	1.5e-05	UDP-glycosyltransferase
Cla016825	18.2533	56.5267	1.63077	Up	4.87e-08	1.69e-06	1-aminocyclopropane-1-carboxylate oxidase
Cla010322	34.9133	108.1	1.63052	Up	9.66e-08	3.14e-06	Calmodulin-like protein
Cla022632	25.6967	79.51	1.62956	Up	3.93e-08	1.39e-06	LIM domain protein
Cla011585	4.83667	14.9333	1.62645	Up	7.36e-07	1.93e-05	Pectinesterase
Cla014173	8.05333	24.86	1.62617	Up	0.000202785	0.0025516	Unknown Protein
Cla009209	12.1467	37.4833	1.62569	Up	1.32e-10	7.39e-09	Receptor-like protein kinase
Cla016511	88.48	272.507	1.62287	Up	1.68e-11	1.14e-09	Unknown Protein
Cla006701	13.5733	41.7967	1.62261	Up	0.000687712	0.00698588	Calmodulin-2
Cla007070	42.63	131.243	1.6223	Up	4.3e-11	2.66e-09	Cellulose synthase
Cla020255	1.88667	5.79667	1.61938	Up	0.00267022	0.0205986	Unknown Protein
Cla004579	5.20667	15.9967	1.61934	Up	9.7e-07	2.47e-05	Ankyrin repeat-containing protein
Cla007515	18.0667	55.4333	1.61742	Up	0.000972859	0.00923101	Non-specific lipid-transfer protein
Cla005459	3.63333	11.1133	1.61293	Up	7.59e-05	0.0011341	Unknown Protein
Cla006699	3.43	10.49	1.61273	Up	1.42e-05	0.000270373	GTPase IMAP family member 7
Cla022610	5.51333	16.8533	1.61204	Up	6.82e-09	2.78e-07	Cytochrome P450
Cla005253	10.8633	33.1933	1.61143	Up	1.98e-06	4.71e-05	BHLH transcription factor
Cla008916	7.44333	22.7233	1.61015	Up	2.22e-05	0.000397119	RING finger protein 13
Cla012335	2.16667	6.61333	1.6099	Up	3.58e-05	0.000599107	Leucine-rich repeat family protein
Cla022830	0.963333	2.94	1.60971	Up	7.62e-05	0.00113568	Receptor-like kinase
Cla013274	0.91	2.77667	1.60942	Up	2.54e-05	0.000446117	Respiratory burst oxidase-like protein J
XLOC_018514	1.81	5.52	1.60868	Up	0.00221677	0.0177973	PREDICTED: CLAVATA3/ESR (CLE)-related protein 46 isoform X1 [Vitis vinifera]
Cla015132	5.97	18.17	1.60576	Up	0.000235536	0.00289373	Multidrug resistance protein ABC transporter family protein
Cla002040	0.453333	1.37667	1.60254	Up	0.00656299	0.0406229	Late embryogenesis abundant hydroxyproline-rich glycoprotein
Cla014161	63.7633	193.61	1.60235	Up	1.53e-11	1.05e-09	Inositol-3-phosphate synthase
Cla010022	2.01667	6.10667	1.59841	Up	5.32e-05	0.000838525	Cytochrome P450
Cla017792	3.63	10.9533	1.59333	Up	2.18e-07	6.5e-06	Nodulin family protein
Cla017336	57.42	173.037	1.59145	Up	2.6e-11	1.64e-09	Galactinol synthase 4
XLOC_011227	2.58	7.77	1.59054	Up	0.000158185	0.00210388	hypothetical protein Csa_1G505900 [Cucumis sativus]
Cla007249	14.7733	44.4467	1.58908	Up	2.15e-11	1.4e-09	Protein trichome birefringence-like 33
Cla008727	99.48	298.47	1.58511	Up	1.03e-08	4.05e-07	Phenylalanine ammonia-lyase
Cla002609	4.14	12.4167	1.58458	Up	3.28e-05	0.00055813	Argininosuccinate synthase
Cla003174	2.82333	8.46333	1.58383	Up	4.29e-05	0.000697673	Non-specific lipid-transfer protein
Cla008399	1.07333	3.21667	1.58347	Up	2.01e-05	0.000364979	Exocyst complex protein exo70
Cla013855	79.1367	236.96	1.58223	Up	6.39e-06	0.000133653	Pathogenesis-related protein
Cla017789	1.1	3.29333	1.58205	Up	4.65e-05	0.000750103	Nodulin-like protein (Fragment)
Cla008705	24.7633	74.13	1.58185	Up	1.69e-11	1.14e-09	Exostosin-like glycosyltransferase
Cla016401	10.9333	32.6667	1.57909	Up	3.63e-07	1.03e-05	Chaperone DnaK
Cla012137	25.2333	75.39	1.57904	Up	4.66e-07	1.28e-05	Short-chain dehydrogenase/reductase family protein
Cla005289	64.78	192.66	1.57244	Up	8.28e-09	3.33e-07	Early nodulin-55-1 (Fragment)
Cla008197	40.3833	120.043	1.57172	Up	5.31e-11	3.25e-09	class I heat shock protein
Cla022611	3.48333	10.3533	1.57155	Up	0.00368367	0.0263966	Gibberellin-regulated family protein
Cla022583	2.10333	6.24	1.56887	Up	6.33e-05	0.000974	Heat stress transcription factor
Cla016102	3.16	9.36333	1.5671	Up	0.00114016	0.0104567	Cationic amino acid transporter
Cla001346	25.0733	74.2567	1.56637	Up	1.74e-07	5.31e-06	Membrane transporter D1
Cla017785	11.03	32.6567	1.56594	Up	0.00275169	0.0210767	Carbonic anhydrase
Cla020987	1.06333	3.14667	1.56523	Up	0.000148255	0.00199667	Synaptotagmin A
Cla007551	66.1367	195.523	1.56382	Up	6.84e-10	3.41e-08	Sieve element occlusion b
Cla001049	3.94333	11.6433	1.56202	Up	2.72e-05	0.000473446	Yellow-leaf-specific gene 9
Cla017195	73.1167	215.55	1.55975	Up	1.11e-10	6.27e-09	Xyloglucan endotransglucosylase/hydrolase
Cla015100	1.67	4.91333	1.55685	Up	0.00731385	0.0440116	Unknown Protein
Cla001827	2.25667	6.62333	1.55336	Up	0.000689779	0.00699988	Short-chain dehydrogenase/reductase family protein
Cla008704	42.94	125.84	1.5512	Up	2e-07	6.01e-06	Unknown Protein
Cla001046	2.91333	8.52667	1.54931	Up	0.000307651	0.00361139	Late embryogenesis abundant hydroxyproline-rich glycoprotein
Cla006704	4.88333	14.29	1.54907	Up	7.57e-06	0.000156044	Kinesin light chain
Cla005270	17.4967	51.15	1.54765	Up	5.02e-09	2.12e-07	Glycosyltransferase
Cla017611	12.0633	35.2467	1.54686	Up	8.16e-07	2.12e-05	Pheres1 (Fragment)
Cla020054	0.706667	2.06333	1.54588	Up	0.00765951	0.0454953	Unknown Protein
Cla020741	6.19	18.0567	1.54452	Up	0.00739037	0.0443641	Os12g0122100 protein (Fragment)
Cla014230	2.44	7.11333	1.54364	Up	0.000214706	0.00267506	Unknown Protein
Cla014565	49.5033	144.147	1.54194	Up	4.78e-08	1.67e-06	Peroxidase
XLOC_007816	1.7	4.94667	1.54092	Up	0.000711014	0.0071496	PREDICTED: MLO-like protein 13 [Cucumis sativus]
Cla023020	1.14	3.31	1.5378	Up	0.000629646	0.00655685	Os06g0220000 protein (Fragment)
Cla006467	5.23667	15.2033	1.53767	Up	1e-05	0.000197023	Xyloglucan endotransglucosylase/hydrolase 2
Cla021631	4.48	12.9367	1.5299	Up	2.52e-06	5.83e-05	CRAL/TRIO domain containing protein expressed
Cla009932	109.38	315.757	1.52946	Up	6.79e-09	2.78e-07	Aspartyl protease family protein
Cla002759	12.1867	35.1433	1.52795	Up	2.89e-07	8.37e-06	Unknown Protein
Cla016032	52.4467	151.117	1.52674	Up	0.000316647	0.00370626	UDP glycosyltransferase
Cla015792	23.4233	67.4433	1.52573	Up	3.31e-05	0.000562865	O-methyltransferase family 2 protein
Cla013461	6.08667	17.4767	1.52171	Up	0.000757146	0.00753286	Myb-related transcription factor
Cla011751	12.0133	34.4433	1.51959	Up	2.91e-08	1.07e-06	Monodehydroascorbate reductase
Cla010067	3.47667	9.96333	1.51892	Up	8.07e-06	0.000163793	Polygalacturonase
Cla016670	12.8633	36.85	1.5184	Up	1.8e-07	5.47e-06	Heparanase
Cla006220	3.07667	8.80667	1.51723	Up	0.00206667	0.0168522	Peroxidase
Cla020650	0.573333	1.64	1.51625	Up	0.00133375	0.0118416	Hydroxycinnamoyl transferase
Cla015187	70.3533	200.953	1.51417	Up	2.84e-05	0.000491593	Protein tolB
Cla013213	5.48333	15.66	1.51396	Up	1.39e-08	5.39e-07	Receptor-like protein kinase 1-like
Cla018322	5.13	14.63	1.5119	Up	0.000196622	0.00248638	S-adenosylmethionine synthase
Cla017188	5.48667	15.6467	1.51185	Up	1.06e-06	2.68e-05	Receptor-like kinase
Cla009749	8.41333	23.99	1.51168	Up	6.25e-05	0.000962272	O-acetyltransferase family protein
Cla016202	1.47667	4.20667	1.51033	Up	0.00122942	0.0111196	Unknown Protein
Cla003949	4.00333	11.4033	1.51018	Up	8.78e-05	0.00128335	Cysteine-rich repeat secretory protein 12
Cla012660	86.02	244.827	1.50902	Up	7.08e-09	2.88e-07	Avr9/Cf-9 rapidly elicited protein 146
Cla006688	28.99	82.16	1.50288	Up	2.27e-06	5.34e-05	Cytochrome P450
Cla007579	4534.52	12847.6	1.50248	Up	9.2e-05	0.00133408	Unknown Protein
Cla011217	33.3933	94.5767	1.50192	Up	3.72e-06	8.24e-05	Cytidine deaminase
Cla016012	265.917	752.953	1.50159	Up	5.78e-07	1.55e-05	Caffeoyl-CoA O-methyltransferase
XLOC_018259	1.39667	3.95333	1.50108	Up	0.00836452	0.0487101	RecName: Full=Isomultiflorenol synthase; Short=LcIMS1 [Luffa aegyptiaca]
Cla007741	1.69667	4.79667	1.49933	Up	0.00341389	0.0249149	Photosystem II protein Psb27
Cla013460	1.72667	4.87667	1.49791	Up	0.000349894	0.00403262	rRNA methylase
Cla016800	3	8.45333	1.49456	Up	0.0002122	0.00265621	Multidrug resistance protein mdtK
Cla007326	23.5433	66.2467	1.49253	Up	5.95e-10	3.02e-08	Protein FANTASTIC FOUR 3
Cla006133	7.22667	20.33	1.49221	Up	6.53e-09	2.71e-07	ABC transporter G family member 8
Cla016288	4.43333	12.4467	1.4893	Up	0.0017405	0.0146517	Protein tyrosine phosphatase
Cla008396	25.76	72.32	1.48926	Up	6.44e-07	1.71e-05	Unknown Protein
Cla006642	101.19	283.873	1.48818	Up	1.19e-09	5.61e-08	BCL-2-associated athanogene 6
Cla018001	12.0433	33.74	1.48623	Up	3.91e-08	1.38e-06	GTPase IMAP family member 7
Cla007524	1.73667	4.85667	1.48365	Up	0.00271614	0.0208735	IQ calmodulin-binding motif family protein
Cla016281	8.29	23.17	1.48281	Up	0.000207567	0.00260691	Small ubiquitin-related modifier 2
Cla003624	2.79667	7.80333	1.48038	Up	0.000102021	0.001449	Receptor-like kinase
Cla009640	233.44	651.307	1.48029	Up	2.48e-07	7.24e-06	E6-1 protein kinase
Cla000760	11.35	31.6667	1.48027	Up	1.01e-05	0.000199594	Dirigent protein
Cla019154	26.0867	72.7767	1.48016	Up	6.36e-10	3.2e-08	Microtubule-associated protein TORTIFOLIA1
Cla013483	14.9333	41.6	1.47805	Up	1.09e-08	4.28e-07	Chlorophyll a-b binding protein 3C, chloroplastic
Cla005088	6.05	16.8533	1.47803	Up	2.49e-06	5.77e-05	Heavy-metal-associated domain-containing protein
Cla012378	0.913333	2.54333	1.47751	Up	0.00545669	0.035494	Beta-1 3-galactosyltransferase 6
Cla014432	2.13667	5.94	1.4751	Up	0.000446854	0.00493973	Unknown Protein
Cla017038	27.5	76.3667	1.47351	Up	3.87e-08	1.37e-06	Thaumatin-like protein
Cla017247	2.12667	5.90333	1.47294	Up	2.55e-06	5.89e-05	C2 calcium/lipid-binding and phosphoribosyltransferase C-terminal domain-containing protein
Cla019360	3.88	10.7633	1.472	Up	1.61e-05	0.000301604	Unknown Protein
Cla001615	58.18	161.24	1.47061	Up	1.21e-09	5.69e-08	Tubulin alpha-1 chain
Cla018366	2.38667	6.60667	1.46893	Up	0.00615508	0.0387841	Cellulose synthase-like A1
Cla008275	3.42333	9.47333	1.46847	Up	0.000358498	0.00411542	Unknown Protein
Cla015720	3.97	10.9733	1.46679	Up	0.000351355	0.00404257	Cysteine/Histidine-rich C1 domain family protein
Cla007003	3.85667	10.6567	1.46633	Up	0.000188403	0.00240795	Invertase inhibitor
XLOC_019733	0.77	2.12667	1.46566	Up	0.00352163	0.0254995	PREDICTED: nuclear ribonuclease Z [Cucumis sativus]
Cla020829	33.3667	92.15	1.46558	Up	1.7e-11	1.14e-09	Endoglucanase 1
Cla020533	8.17	22.55	1.46472	Up	0.0080829	0.0475509	Nodulin family protein
Cla020525	1.43667	3.95667	1.46156	Up	0.000104702	0.0014819	4-coumarate-coa ligase
Cla016033	15.96	43.94	1.46107	Up	6.77e-10	3.39e-08	Expressed protein (Fragment)
Cla005484	3.47	9.54667	1.46006	Up	0.0053588	0.0350281	Glucan endo-1 3-beta-glucosidase 4
Cla021988	2.81	7.71333	1.45678	Up	0.00284188	0.0216026	Unknown Protein
Cla006673	0.796667	2.18667	1.45669	Up	0.00668468	0.0412253	Transcription factor UNE10
Cla004197	25.78	70.71	1.45566	Up	2.65e-07	7.73e-06	Early nodulin-55-1 (Fragment)
Cla009685	7.56	20.69	1.45248	Up	2.05e-05	0.000371507	Protein trichome birefringence-like 38
Cla009660	20.35	55.6467	1.45127	Up	3.72e-06	8.23e-05	Rho-related GTP-binding protein RhoC
Cla019109	57.78	157.727	1.44878	Up	3.89e-11	2.42e-09	Geranylgeranyl reductase
Cla006257	100.42	274.087	1.44859	Up	2.32e-09	1.04e-07	Expressed protein (Fragment)
Cla014234	51.26	139.85	1.44797	Up	1.59e-05	0.000297641	Heavy-metal-associated domain-containing protein
Cla018151	19.9933	54.34	1.4425	Up	0.00105471	0.00984198	Glutathione S-transferase
Cla007157	13.2133	35.8633	1.44052	Up	0.00103065	0.00966196	Non-specific lipid-transfer protein
Cla022480	5.74333	15.57	1.43881	Up	0.000121853	0.00169161	CBS domain protein
Cla011422	1.73	4.68333	1.43676	Up	0.000604995	0.00636876	Nuclear transport factor 2 (NTF2) family protein
XLOC_000009	2.19333	5.93667	1.43653	Up	0.00743969	0.044581	lipoxygenase 1 [Cucumis sativus]
Cla012656	1.92	5.19667	1.43648	Up	0.00278768	0.0212862	Ethylene-responsive transcription factor 4
Cla001499	7.82667	21.1633	1.4351	Up	4.27e-06	9.28e-05	Pollen Ole e 1 allergen and extensin family protein
XLOC_016713	1.64333	4.44333	1.43502	Up	0.00634767	0.0396337	sieve element occlusion protein 1 [Cucurbita maxima]
XLOC_007195	3.14333	8.48	1.43177	Up	2.91e-05	0.000500822	PREDICTED: cytochrome b561 domain-containing protein At4g18260 [Cucumis sativus]
Cla012087	3.21667	8.67667	1.43157	Up	0.0020553	0.016783	MtN21 nodulin protein-like
Cla017139	0.23	0.62	1.43063	Up	0.00336499	0.0246377	Regulator of chromosome condensation-like protein with FYVE zinc finger domain
Cla020782	17.2133	46.3233	1.42821	Up	1.88e-09	8.57e-08	Mannan endo-1 4-beta-mannosidase
Cla017112	3.44	9.25667	1.42808	Up	1.16e-05	0.000226011	Cysteine-rich receptor-like protein kinase 8
Cla006784	22.83	61.4267	1.42793	Up	0.000194059	0.0024601	Alcohol acyl transferase
Cla012083	1.29667	3.48667	1.42704	Up	0.0033788	0.0247121	Phosphatidylinositol kinase
Cla018149	34.5033	92.7733	1.42697	Up	0.000499697	0.00540898	Glutathione S-transferase
Cla020777	1.19667	3.20667	1.42205	Up	3.51e-05	0.000589641	Cysteine/histidine-rich C1 domain-containing protein
Cla020176	13.4133	35.89	1.41991	Up	1.18e-05	0.000229522	mRNA 952 bp sequence
Cla012334	12.8767	34.44	1.41933	Up	0.00447593	0.0305566	Heavy-metal-associated domain-containing protein
Cla003968	185.11	495.043	1.41917	Up	2.36e-06	5.53e-05	class I heat shock protein 3
Cla005225	1.99	5.32	1.41866	Up	8.1e-06	0.000164256	Formin 3
Cla005519	9.47667	25.26	1.4144	Up	1.74e-07	5.31e-06	Secretory protein
Cla018155	171.563	457.28	1.41434	Up	4.76e-07	1.31e-05	class I heat shock protein
Cla007153	4.24333	11.3	1.41305	Up	0.00545806	0.035494	Unknown Protein
Cla017755	6.94333	18.43	1.40836	Up	0.00010458	0.0014812	PLATZ transcription factor (Fragment)
Cla009739	1.42667	3.78667	1.40828	Up	9.72e-05	0.00139255	Unknown Protein
Cla007516	69.99	185.7	1.40775	Up	0.000748548	0.00745829	Non-specific lipid-transfer protein
Cla014261	3.82	10.13	1.40699	Up	1.31e-05	0.000251482	Leucine-rich repeat family protein / protein kinase family protein
Cla006035	0.72	1.90667	1.40498	Up	0.00580022	0.037136	Ankyrin repeat-containing protein
Cla023284	1.39	3.68	1.40462	Up	0.00140907	0.0123375	Leucine-rich repeat protein kinase
Cla004260	8.38667	22.1833	1.40331	Up	6.75e-07	1.78e-05	Os03g0648300 protein (Fragment)
Cla011423	19.7467	52.2067	1.40262	Up	1.78e-09	8.16e-08	Glycosyltransferase-like protein
Cla022165	70.4667	186.013	1.40039	Up	3.46e-07	9.89e-06	Aspartyl protease (Fragment)
Cla015286	26.69	70.3967	1.39921	Up	3.68e-07	1.04e-05	Oxidoreductase/ transition metal ion binding protein
Cla018727	23.0533	60.7933	1.39894	Up	1.83e-07	5.57e-06	Reticulon-like protein B21
Cla019218	7.49667	19.7433	1.39704	Up	1.73e-05	0.000321811	Alliinase (Fragment)
Cla017644	15.77	41.53	1.39697	Up	9.49e-06	0.000188465	Aspartyl protease family protein
Cla007821	1.56	4.10667	1.39642	Up	0.00226472	0.0180892	Unknown Protein
Cla022532	3.73333	9.82667	1.39624	Up	0.00019601	0.00248173	Dof zinc finger protein 6
Cla010742	32.2533	84.8767	1.39592	Up	0.00013002	0.00179273	UDP glycosyltransferase
Cla021775	4.94	12.9933	1.39519	Up	2.13e-05	0.000382447	Unknown Protein
Cla016574	50.9333	133.933	1.39483	Up	5.51e-07	1.49e-05	Glucose-1-phosphate adenylyltransferase
Cla016279	6.39333	16.8	1.39382	Up	3.03e-07	8.77e-06	Endoglucanase 1
Cla011325	11.94	31.3467	1.39251	Up	2.16e-08	8.1e-07	NAC domain protein IPR003441
Cla012804	3.79	9.95	1.3925	Up	0.00341193	0.0249095	Unknown Protein
Cla017937	5.26333	13.8133	1.39201	Up	8.53e-07	2.2e-05	Glyoxal oxidase
Cla015291	0.953333	2.5	1.39088	Up	0.00473476	0.0318254	Auxin-regulated protein
Cla017999	39.4233	103.267	1.38925	Up	4.17e-07	1.17e-05	LOC560949 protein (Fragment)
XLOC_019825	6.63333	17.36	1.38796	Up	0.0011945	0.0108691	-
Cla017353	1.14	2.98333	1.38789	Up	0.00539874	0.0352211	Invertase/pectin methylesterase inhibitor family protein
Cla018634	7.65333	20.0267	1.38776	Up	1.94e-05	0.000355754	NAC domain containing protein 57
Cla019657	13.2667	34.71	1.38755	Up	2.28e-08	8.46e-07	O-fucosyltransferase-like protein
Cla016468	18.5367	48.4733	1.38681	Up	1.55e-07	4.8e-06	Leaf senescence protein-like
Cla006293	4.96333	12.9533	1.38394	Up	0.00589445	0.0375381	Unknown Protein
Cla016051	3.74667	9.77333	1.38324	Up	0.00106906	0.00994848	UDP-glycosyltransferase 74 F1
Cla006145	14.6133	38.0933	1.38225	Up	0.00051627	0.00555874	Unknown Protein
Cla018513	22.6567	59.06	1.38225	Up	9.7e-08	3.14e-06	Aspartic proteinase nepenthesin I
Cla022451	1.11	2.89333	1.38217	Up	0.00069559	0.00704828	V-type proton ATPase subunit a
Cla009964	0.6	1.56333	1.38159	Up	0.0053278	0.0348929	AP2-like ethylene-responsive transcription factor
Cla018657	8.35333	21.7633	1.38148	Up	5.67e-05	0.000882252	MYB transcription factor
Cla022405	5.94667	15.49	1.38118	Up	0.000684535	0.00696581	Peroxidase
Cla000214	8.00667	20.8267	1.37916	Up	0.00727882	0.0438761	Cinnamoyl-CoA reductase 1
Cla004340	3.51	9.12667	1.37862	Up	0.00179325	0.0150292	Yippee family protein
Cla013729	20.0367	52.0833	1.37818	Up	6.35e-06	0.000133225	Unknown Protein
Cla017837	4.36	11.3267	1.37732	Up	5.43e-06	0.000115591	IQ-domain 2
Cla019824	22.3433	57.9933	1.37604	Up	8.31e-07	2.16e-05	AT5G28150-like protein (Fragment)
Cla018800	5.07667	13.1767	1.37603	Up	0.000248305	0.00303042	Pathogenesis-related protein PR-1
XLOC_001382	6.98	18.1167	1.37602	Up	0.000181296	0.00233773	PREDICTED: snakin-2-like isoform X2 [Cucumis melo]
Cla022216	30.8533	80.0533	1.37554	Up	1.05e-05	0.000206483	Aquaporin
Cla007154	30.5967	79.38	1.3754	Up	6.94e-09	2.83e-07	Disease resistance
Cla003285	20.38	52.8	1.37338	Up	0.000439111	0.00487538	Serine acetyltransferase
Cla015287	89.63	232.17	1.37313	Up	4.24e-09	1.82e-07	Non-specific lipid-transfer protein
Cla001045	36.6267	94.8533	1.3728	Up	1.57e-06	3.82e-05	Harpin-induced protein-like (Fragment)
Cla022212	5.59	14.4733	1.37248	Up	0.000231403	0.00285332	Ethylene-responsive transcription factor 4
Cla010060	3.73667	9.67333	1.37226	Up	0.000134876	0.00184283	Carboxyl-terminal proteinase
Cla018573	69.5867	180.03	1.37135	Up	1.24e-08	4.84e-07	ClpB chaperone
Cla020520	2.98667	7.72333	1.37069	Up	0.0053078	0.0347956	Unknown Protein
Cla010818	5.78333	14.9267	1.36792	Up	2.15e-05	0.000385418	COBRA-like protein
Cla018365	2.26333	5.84	1.36752	Up	5.27e-05	0.000835155	Cellulose synthase-like C6 glycosyltransferase family 2
Cla018507	7.60667	19.6167	1.36674	Up	0.00602469	0.0381996	Unknown Protein
XLOC_004333	1.78	4.59	1.36662	Up	0.000275137	0.00329139	PREDICTED: rhoGEF domain-containing protein gxcJ-like [Citrus sinensis]
Cla011450	7.10333	18.2867	1.36422	Up	8.58e-07	2.22e-05	Tubulin beta chain
Cla021083	7.64	19.6567	1.36337	Up	0.000715989	0.0071868	Unknown Protein
Cla019126	16.74	43.04	1.36238	Up	2.8e-06	6.4e-05	Unknown Protein
Cla022365	13.8367	35.5633	1.36189	Up	3.06e-05	0.000522622	Early nodulin-55-1 (Fragment)
Cla015309	2.30333	5.91	1.35943	Up	0.000791099	0.00780561	Tubby-like protein 8
Cla009297	0.99	2.54	1.35933	Up	0.00401245	0.0281496	Bifunctional polymyxin resistance protein ArnA
Cla015018	4.59	11.7667	1.35814	Up	0.00102457	0.00961377	Vacuolar iron transporter homolog 4
Cla009959	1.68667	4.32333	1.35797	Up	0.00100913	0.00950851	Unknown Protein
Cla010464	26.6	68.17	1.35771	Up	1.41e-07	4.41e-06	Expressed protein (Fragment)
Cla005203	24.4933	62.6733	1.35546	Up	4.31e-09	1.85e-07	Bidirectional sugar transporter N3
Cla020033	5.54333	14.1767	1.35469	Up	0.000117138	0.00163061	Os04g0163800 protein (Fragment)
Cla008901	7.99667	20.43	1.35322	Up	2.2e-05	0.000393515	Thaumatin-like protein 1
Cla008398	45.3167	115.71	1.3524	Up	5.29e-08	1.83e-06	NHL1 (Fragment)
Cla022055	72.0067	183.827	1.35214	Up	0.00112762	0.0103698	Gibberellin receptor GID1-like protein
Cla008783	43.02	109.777	1.35149	Up	0.000155665	0.00208402	Solute carrier family 15 member 4
Cla002910	0.86	2.19333	1.35072	Up	0.0030778	0.0229489	Amine oxidase family protein
Cla019105	7.67	19.5467	1.34962	Up	4.55e-06	9.78e-05	Chlorophyll a-b binding protein P4, chloroplastic
Cla013894	3.80667	9.7	1.34946	Up	0.00705734	0.0428337	Unknown Protein
Cla020529	1.04	2.65	1.34941	Up	0.000455322	0.00501139	Laccase-22
Cla001877	9.67667	24.65	1.34901	Up	5.54e-06	0.000117632	Respiratory burst oxidase-like protein E
Cla009144	45.9	116.907	1.34879	Up	3.59e-08	1.29e-06	class I heat shock protein 3
Cla015820	416.457	1060.56	1.34859	Up	1.79e-08	6.79e-07	Aquaporin
Cla017134	12.9167	32.8867	1.34827	Up	0.0013792	0.0121336	GDSL esterase/lipase
Cla022736	22.58	57.4367	1.34693	Up	0.000271124	0.00325606	Fe-S metabolism associated SufE
Cla018194	1.09333	2.78	1.34635	Up	0.00678582	0.0417285	Thaumatin-like protein
Cla023371	2.94	7.46667	1.34465	Up	0.000464783	0.00509905	Unknown Protein
Cla022115	16.6867	42.3433	1.34344	Up	0.0032002	0.0236649	Blue copper-like protein
Cla013088	7.94333	20.13	1.34153	Up	2.93e-05	0.000504136	Leucine-rich repeat family protein
Cla021097	11.06	28.02	1.34111	Up	2.27e-07	6.73e-06	Malate dehydrogenase
Cla008027	14.8933	37.7067	1.34015	Up	0.000606992	0.00638647	Aspartyl protease-like protein
Cla016510	43.4	109.86	1.3399	Up	3.93e-07	1.11e-05	Receptor-like kinase
Cla010241	7.61333	19.2667	1.33951	Up	9.86e-05	0.0014107	PLATZ transcription factor (Fragment)
Cla014111	9.58667	24.26	1.33948	Up	0.00368425	0.0263966	Unknown Protein
Cla022914	2.7	6.83	1.33893	Up	0.0017095	0.0144397	Plant-specific domain TIGR01570 family protein
Cla017909	1.40667	3.55667	1.33825	Up	0.000545786	0.00582708	Aspartic proteinase nepenthesin-1
Cla002959	1.03667	2.62	1.33761	Up	0.00653098	0.0404494	Ethylene responsive transcription factor 2b
Cla013673	15.1167	38.1367	1.33504	Up	1.36e-06	3.36e-05	Receptor-like kinase 17
Cla021462	21.35	53.8567	1.33489	Up	0.00133117	0.0118246	Glutathione S-transferase
Cla021518	5.50667	13.89	1.3348	Up	0.000823883	0.00808193	Unknown Protein
Cla014545	5.29667	13.3467	1.33332	Up	5.51e-06	0.000117164	Leucine-rich repeat receptor-like protein kinase (Fragment)
Cla021492	2.21333	5.57333	1.33232	Up	0.000135389	0.00184668	Actin related protein 2/3 complex subunit 2
Cla008818	3.44	8.65333	1.33085	Up	0.000320409	0.00374383	Senescence-associated protein
Cla009289	20.4733	51.4833	1.33036	Up	0.000100739	0.00143481	Ring-H2 zinc finger protein
Cla009253	5.75333	14.4633	1.32993	Up	0.000131984	0.00181119	Translocase of inner membrane 17
Cla015384	3.00667	7.55	1.32831	Up	0.00192863	0.0159202	Ran-binding zinc finger protein
Cla002623	2.34333	5.88333	1.32807	Up	0.00053147	0.00569521	Expressed protein (Fragment)
Cla017432	82.9133	208.157	1.32799	Up	1.68e-07	5.16e-06	Cytochrome P450
Cla011358	2.57667	6.46333	1.32677	Up	0.000884625	0.00855768	RING finger protein
Cla005307	26.6467	66.77	1.32524	Up	2.34e-06	5.5e-05	1-acyl-sn-glycerol-3-phosphate acyltransferase family protein
Cla019219	13.9967	35.0667	1.32502	Up	0.00065587	0.0067537	Unknown Protein
Cla015170	8.18667	20.51	1.32498	Up	3.39e-07	9.69e-06	Polygalacturonase
Cla019679	1.54	3.85667	1.32442	Up	0.00149488	0.0129548	Armadillo/beta-catenin-like repeat-containing protein
Cla017926	7.08667	17.74	1.32383	Up	0.00471254	0.0317654	Unknown Protein
Cla014641	5.57	13.9433	1.32383	Up	3.03e-06	6.87e-05	Myosin heavy chain-related protein
Cla016235	5.09667	12.7533	1.32325	Up	0.00807194	0.0475415	Unknown Protein
Cla009779	19.2067	48.0367	1.32253	Up	0.000890416	0.00858521	9-cis-epoxycarotenoid dioxygenase
Cla017386	19.49	48.6767	1.3205	Up	9.61e-09	3.81e-07	Kinesin-like protein
Cla020854	89.2567	222.847	1.32002	Up	8.35e-10	4.08e-08	class II heat shock protein
Cla016004	1.80667	4.50667	1.31873	Up	0.00330962	0.0243112	Kip-related cyclin-dependent kinase inhibitor 6
Cla014262	3.47333	8.65667	1.31749	Up	0.00235934	0.0186979	GATA transcription factor 9
Cla000692	8.45667	21.07	1.31703	Up	0.004689	0.0316804	Unknown Protein
Cla013771	26.1433	65.0267	1.31459	Up	7.54e-08	2.54e-06	Mannan endo-1 4-beta-mannosidase
Cla018957	203.733	506.13	1.31283	Up	0.000463578	0.00509133	Lipid transfer protein
Cla021676	19.95	49.5133	1.31143	Up	0.000147765	0.00199139	Plasma membrane associated protein
Cla017976	2.79	6.91667	1.30981	Up	0.00087876	0.00851734	Alpha 1 4-galactosyltransferase
Cla022856	1.55333	3.85	1.30949	Up	0.0042441	0.0294188	Ubiquitin carboxyl-terminal hydrolase
XLOC_022612	16.94	41.9833	1.30938	Up	5.17e-07	1.41e-05	PREDICTED: small EDRK-rich factor 2 [Cucumis sativus]
Cla007802	18.0167	44.6433	1.30911	Up	1.54e-05	0.000289322	Pectin methylesterase 2 (Fragment)
Cla014755	4.41667	10.93	1.30726	Up	0.00837678	0.0487354	Unknown Protein
Cla002742	3.94333	9.74333	1.305	Up	0.00785092	0.0464289	Pectate lyase
Cla008162	11.0767	27.36	1.30454	Up	7.79e-08	2.59e-06	1-phosphatidylinositol-4 5-bisphosphate phosphodiesterase
Cla015677	3.65	9.01	1.30363	Up	0.00718684	0.0434261	Unknown Protein
Cla013578	35.31	87.16	1.30359	Up	4.16e-05	0.000680044	O-methyltransferase
XLOC_008051	3.37	8.29667	1.29978	Up	0.00131746	0.0117277	PREDICTED: peamaclein [Vitis vinifera]
Cla021314	12.08	29.7267	1.29914	Up	3.56e-08	1.28e-06	Receptor-like protein kinase
XLOC_011566	2.48667	6.11667	1.29853	Up	0.00545781	0.035494	-
Cla018935	19.6067	48.1967	1.29759	Up	1.48e-07	4.6e-06	Uncharacterized GPI-anchored protein At4g28100
Cla000737	5.60333	13.77	1.29717	Up	6.23e-06	0.000130991	Receptor-like kinase
Cla017794	6.36667	15.64	1.29663	Up	2.89e-05	0.000499504	Xyloglucan endotransglucosylase/hydrolase 9
Cla009238	59.09	145.15	1.29656	Up	2.93e-08	1.07e-06	Unknown Protein
XLOC_012398	5.24667	12.8833	1.29603	Up	0.000168302	0.00220948	-
Cla022981	6.82667	16.76	1.29577	Up	1.99e-05	0.000361242	Leucine-rich repeat receptor-like protein kinase
Cla005866	7.71667	18.9267	1.29437	Up	0.00507386	0.033694	Unknown Protein
Cla019063	14.1367	34.6667	1.29411	Up	5.83e-05	0.000904284	Glucan endo-1 3-beta-glucosidase 3
Cla013778	7.86333	19.2733	1.29339	Up	0.000619752	0.00648919	Germin-like protein 5
Cla018585	0.933333	2.28667	1.29278	Up	0.00549031	0.0356694	Flavin-containing monooxygenase family protein
Cla023187	8.96667	21.9467	1.29136	Up	5.88e-05	0.000911632	Amino acid permease
Cla010837	5.01667	12.27	1.29033	Up	7.75e-05	0.00114963	Receptor-like kinase
Cla016054	70.99	173.63	1.29033	Up	0.000881759	0.00853825	UDP-glucosyltransferase 1
Cla008998	113.223	276.577	1.28851	Up	2.09e-07	6.25e-06	Unknown Protein
Cla010302	4.79333	11.7033	1.28782	Up	0.00124052	0.011205	Cysteine/Histidine-rich C1 domain family protein
Cla021138	56.0767	136.857	1.28719	Up	5.74e-06	0.000121657	NC domain-containing protein-like protein
Cla009753	8.25	20.12	1.28616	Up	1.94e-05	0.000354908	Chlorophyll a-b binding protein 21, chloroplastic
Cla007541	54.0333	131.74	1.28577	Up	8.09e-09	3.27e-07	Plant-specific domain TIGR01615 family protein
Cla005645	192.36	468.953	1.28564	Up	3.69e-08	1.32e-06	Heat shock protein
Cla016195	3.1	7.55333	1.28485	Up	0.0035017	0.0253733	Abscisic acid receptor PYR1
Cla008327	64.9	157.987	1.28351	Up	3.58e-05	0.00059882	ATP binding / ATPase/ nucleoside-triphosphatase/ nucleotide binding protein
Cla022346	14.9	36.25	1.28267	Up	0.000105245	0.00148853	Unknown Protein
Cla000885	0.67	1.63	1.28264	Up	0.00171783	0.0144908	DS synthase
Cla022566	18.3333	44.54	1.28063	Up	0.000228234	0.00281766	EF hand family protein
Cla019474	5.6	13.59	1.27905	Up	5.31e-05	0.000837416	Carboxypeptidase C
Cla012670	3.59	8.70333	1.27758	Up	0.0044473	0.0304529	Photosystem I reaction center subunit VI, chloroplastic
Cla008875	0.723333	1.75333	1.27737	Up	0.00633593	0.0395917	Urea active transporter-like protein
Cla005448	1.50333	3.64333	1.27709	Up	0.00590504	0.0375662	Pectinesterase
Cla022236	49.5067	119.977	1.27706	Up	0.000859617	0.00835899	Uncharacterized conserved protein
Cla020654	3.65	8.84333	1.27669	Up	0.000709793	0.00714936	Hydroxycinnamoyl transferase
Cla021953	8.81667	21.35	1.27593	Up	5.09e-05	0.000810984	Acetyl esterase
Cla006606	67.9	164.417	1.27587	Up	0.000217427	0.00269901	Laccase
Cla004650	5.50333	13.3167	1.27486	Up	0.000145495	0.00196341	Targeting protein for Xklp2-like protein
Cla010664	364.777	881.75	1.27336	Up	1.13e-07	3.62e-06	O-methyltransferase
Cla005057	3.95	9.54333	1.27264	Up	0.00826302	0.0483164	Senescence-associated protein
Cla020196	7.10667	17.1633	1.27208	Up	0.000212276	0.00265621	Unknown Protein
Cla002314	17.2367	41.6133	1.27157	Up	0.000650944	0.00670978	Plant-specific domain TIGR01570 family protein
Cla020295	32.8833	79.3433	1.27075	Up	7e-08	2.38e-06	Thaumatin-like protein 1
XLOC_018982	5.81333	14.0267	1.27073	Up	0.000333	0.00386425	-
Cla022086	7.20333	17.37	1.26986	Up	0.0083064	0.0485002	Trehalose-6-phosphate phosphatase
Cla022390	9.85333	23.7533	1.26945	Up	0.000163655	0.00215405	Glutathione S-transferase
Cla003573	22.1867	53.4733	1.26913	Up	5.4e-09	2.25e-07	Unknown Protein
Cla003958	7.17	17.28	1.26906	Up	7.34e-06	0.000151664	Glucan endo-13-beta-glucosidase
Cla005953	10.32	24.8667	1.26877	Up	6.07e-06	0.000127882	At1g04030 (Fragment)
Cla016817	92.5733	222.94	1.26799	Up	9.44e-09	3.76e-07	Zinc finger CCCH domain-containing protein 49
Cla020056	10.79	25.98	1.26771	Up	0.000197502	0.00249439	Mitosis protein dim1
Cla000628	16.05	38.6233	1.2669	Up	0.000136689	0.00186191	TO23-3 (Fragment)
Cla005777	117.727	283.227	1.26652	Up	7.02e-07	1.85e-05	heat shock protein
Cla016930	16.54	39.79	1.26645	Up	2.71e-06	6.24e-05	Aldo/keto reductase family protein
Cla005214	9.21333	22.16	1.26616	Up	3.36e-07	9.63e-06	Pectinesterase
Cla020073	9.41667	22.6367	1.26537	Up	3.52e-05	0.000590563	LOB domain protein 1
Cla019543	3.76	9.03	1.26399	Up	0.00080365	0.00790256	BCL-2-associated athanogene 3
Cla014617	3.32667	7.98333	1.26291	Up	0.00470671	0.0317453	Glycosyltransferase-like protein
Cla007718	11.9267	28.61	1.26233	Up	1.84e-06	4.43e-05	Uncharacterized GPI-anchored protein At4g28100
Cla012738	12.5367	30.0533	1.26137	Up	0.000222033	0.0027478	Jp18
Cla013520	7.74333	18.5567	1.26091	Up	7.5e-07	1.96e-05	Nucleobase ascorbate transporter
Cla005822	35.6333	85.2467	1.25842	Up	5.88e-07	1.58e-05	GTPase IMAP family member 7
Cla022923	36.7	87.7333	1.25735	Up	4.74e-07	1.3e-05	10-deacetylbaccatin III-10-O-acetyl transferase-like
Cla018046	3.56333	8.51667	1.25706	Up	0.00088503	0.00855768	RING finger protein
Cla015928	12.72	30.3933	1.25666	Up	2.39e-06	5.59e-05	Receptor-like protein kinase
Cla022141	4.51667	10.7833	1.25547	Up	0.00173185	0.0145849	CRT (Chloroquine-resistance transporter)-like transporter 3
Cla022651	12.06	28.7467	1.25316	Up	3.25e-07	9.33e-06	Squalene monooxygenase 1
Cla013285	17.62	41.99	1.25283	Up	0.000342545	0.00395466	Histone H2A
Cla018334	352.993	840.933	1.25235	Up	1.97e-06	4.71e-05	Aquaporin
Cla004004	14.4433	34.4067	1.25228	Up	0.00164682	0.0140496	Late embryogenesis abundant hydroxyproline-rich glycoprotein
Cla014310	5.32	12.67	1.25192	Up	0.00430822	0.02972	Uncharacterized RING finger protein ECU07_0330
Cla003191	82.53	196.367	1.25056	Up	5.77e-07	1.55e-05	Peroxidase
Cla012302	13.4633	32.02	1.24994	Up	1.38e-06	3.4e-05	GAI-like protein 1 (Fragment)
Cla020170	2.35667	5.6	1.24868	Up	0.000602843	0.0063494	BEL1-like homeodomain protein 2
Cla022604	9.82333	23.3233	1.24749	Up	0.000399824	0.00450824	Ran GTPase activating protein (Fragment)
Cla019778	3.02	7.16667	1.24675	Up	0.00770616	0.0457188	Unknown Protein
Cla018045	189.363	449.167	1.24609	Up	2.88e-07	8.37e-06	Non-specific lipid-transfer protein
Cla019382	120.65	286.137	1.24588	Up	1.1e-06	2.78e-05	Peroxidase
Cla002717	52.5533	124.51	1.24441	Up	1.67e-07	5.15e-06	Cytochrome b5
Cla012102	9.99	23.64	1.24267	Up	1.6e-06	3.9e-05	Os03g0366700 protein (Fragment)
Cla005812	5.61667	13.29	1.24256	Up	0.00488433	0.0326738	Cytochrome b561
Cla023156	6.55333	15.5033	1.24228	Up	0.000459461	0.00505158	E3 ubiquitin-protein ligase CG7694
Cla010258	35.5367	84.0367	1.24171	Up	0.00271547	0.0208735	Gibberellin receptor GID1L2
Cla013044	5.55333	13.1267	1.24107	Up	0.00167633	0.0141939	Pathogenesis-related thaumatin-like protein
Cla018603	7.67667	18.1333	1.24009	Up	0.000801747	0.00789075	Calmodulin-like protein
Cla016932	1363.61	3220.86	1.24002	Up	0.000277649	0.0033148	Jasmonate-induced protein
Cla020863	4.94	11.6667	1.23981	Up	0.00368552	0.0263966	Unknown Protein
Cla023402	113.2	267.333	1.23977	Up	9.62e-09	3.81e-07	COSII_At1g13380 (Fragment)
Cla015311	15.6767	37.0067	1.23917	Up	9.36e-08	3.06e-06	Peptidase family M49
Cla019433	14.2133	33.55	1.23907	Up	8.75e-06	0.000175897	Pro-resilin
Cla019437	1.19333	2.81667	1.23899	Up	0.001452	0.0126372	Receptor-like kinase
Cla017010	26.6867	62.98	1.23877	Up	0.000277882	0.00331563	Gibberellin-regulated protein
Cla012787	1.77	4.17333	1.23745	Up	0.00714614	0.0432562	RING finger protein
Cla019959	15.1967	35.8233	1.23714	Up	0.000160316	0.00212387	Universal stress protein
Cla014719	10.55	24.8467	1.23581	Up	0.000845991	0.00825096	Histone H2A
Cla004461	29.3033	68.97	1.2349	Up	3.81e-05	0.000630542	Unknown Protein
Cla004746	6.65	15.6367	1.23351	Up	8.44e-05	0.00123855	Chlorophyll a-b binding protein 6A, chloroplastic
Cla017045	0.523333	1.23	1.23286	Up	0.00626267	0.0392791	Cyclic nucleotide gated channel 7
Cla007846	7.81333	18.36	1.23256	Up	0.00637323	0.0397514	Myb-like transcription factor 1
Cla005396	4.69667	11.0333	1.23216	Up	8.75e-05	0.00127881	Amino acid transporter
Cla017483	4.51	10.5933	1.23196	Up	6.76e-05	0.00102749	ABC transporter G family member 42
Cla003188	11.55	27.1267	1.23182	Up	0.000761302	0.00755265	Peroxidase
Cla008355	16.0667	37.6967	1.23037	Up	0.00052231	0.00561186	Cytochrome P450
Cla014529	18.3567	43.06	1.23004	Up	4.21e-06	9.17e-05	Plant-specific domain TIGR01568 family protein
Cla021579	40.3667	94.59	1.22852	Up	9.14e-08	3e-06	Plant-specific domain TIGR01615 family protein
Cla020356	0.966667	2.26333	1.22736	Up	0.00669806	0.0412902	Leucine-rich repeat receptor-like tyrosine-protein kinase At2g41820
Cla014486	31.9	74.68	1.22717	Up	1.04e-06	2.64e-05	VQ motif family protein expressed
Cla013656	3.47	8.12	1.22654	Up	3.7e-05	0.000615003	Receptor-like protein kinase
Cla018286	66.39	155.277	1.2258	Up	0.00677973	0.04171	Aquaporin 2
Cla010821	4.52333	10.5767	1.22543	Up	0.00196165	0.0161254	Receptor-like kinase
Cla007569	14.7267	34.4067	1.22426	Up	0.00230715	0.0183415	At5g51670-like protein (Fragment)
XLOC_017693	6.57667	15.3533	1.22312	Up	0.00333533	0.0244824	-
Cla011063	39.0867	91.2367	1.22294	Up	1.65e-06	4e-05	Non-specific lipid-transfer protein
Cla023403	25.5267	59.43	1.21919	Up	7.73e-08	2.59e-06	COP1-Interacting ProteinI 7 (CIP7) (Fragment)
Cla009872	9.16667	21.3367	1.21887	Up	0.00649321	0.0402809	Unknown Protein
Cla013596	22.2667	51.8133	1.21844	Up	1.2e-05	0.000232763	Vesicle-associated protein
Cla011440	6.98667	16.2567	1.21836	Up	0.00214007	0.0173061	( related)
Cla013647	14.9967	34.89	1.21817	Up	6.93e-05	0.00104848	Oxidoreductase family protein
Cla010810	112.18	260.9	1.21768	Up	1.25e-07	3.94e-06	Pollen allergen Che a 1
Cla018234	19.0433	44.2533	1.2165	Up	0.00030869	0.00362148	Nodulin MtN21 family protein
Cla008077	7.45667	17.3233	1.21611	Up	1.55e-06	3.79e-05	Receptor-like protein kinase 3
Cla021772	36.04	83.6833	1.21534	Up	1.76e-06	4.26e-05	Unknown Protein
Cla017648	12.0933	28.08	1.21533	Up	0.00532602	0.0348925	Receptor expression-enhancing protein 3
Cla009933	55.1133	127.89	1.21443	Up	0.00311201	0.023153	Predicted NADPH-dependent FMN reductase
Cla004534	12.2833	28.48	1.21325	Up	0.000465366	0.00510269	Receptor-like kinase
Cla020389	45.3867	105.153	1.21215	Up	8.29e-05	0.00121899	Unknown Protein
Cla015640	57.05	131.963	1.20984	Up	1.03e-06	2.62e-05	TED3
Cla000778	24.12	55.7467	1.20866	Up	0.000238835	0.00293072	Threonine aldolase 2
Cla007822	15.16	34.9933	1.20681	Up	0.00126425	0.0113788	Unknown Protein
Cla000694	1.62333	3.74667	1.20665	Up	0.00290483	0.0219496	Fasciclin-like arabinogalactan protein 18
Cla013330	12.23	28.1533	1.20288	Up	0.00021299	0.00266052	Unknown Protein
Cla011256	4.10667	9.44	1.20082	Up	0.00792281	0.0467446	Pectinesterase
Cla017830	8.77333	20.1633	1.20054	Up	8.01e-06	0.000162802	Receptor-like kinase
Cla014466	53.47	122.797	1.19947	Up	7.91e-06	0.000161186	Pectinesterase
Cla021706	60.7267	139.46	1.19945	Up	0.00135056	0.0119535	CASP-like protein RCOM_0679870
Cla000391	2.65	6.08	1.19808	Up	0.000632678	0.00657509	Ureide permease 2
Cla008655	2.38333	5.46667	1.19768	Up	0.000627957	0.00654597	Aldo/keto reductase family protein
Cla022052	29.1767	66.8133	1.19532	Up	2.12e-06	5.02e-05	Subtilisin-like protease
Cla015878	38.87	88.9367	1.19412	Up	2.31e-05	0.000410784	NADP dependent sorbitol 6-phosphate dehydrogenase (Fragment)
Cla007801	36.1233	82.6467	1.19403	Up	2.49e-05	0.000438137	Pectinesterase family protein
Cla022104	186.183	425.957	1.19398	Up	3.16e-07	9.11e-06	Phospho-2-dehydro-3-deoxyheptonate aldolase 1
Cla009682	5.55333	12.69	1.19227	Up	0.000420522	0.00469468	Phospholipase A1
Cla012974	90.04	205.713	1.192	Up	0.000134925	0.00184283	ABC transporter G family member 29
Cla014868	51.0767	116.693	1.19199	Up	8.13e-06	0.000164721	PVR3-like protein
XLOC_022819	199.437	455.433	1.19131	Up	0.000144183	0.00194959	PREDICTED: inhibitor of trypsin and hageman factor-like [Citrus sinensis]
Cla001289	54.6333	124.757	1.19126	Up	2.29e-05	0.000406223	Unknown Protein
Cla006623	9.37667	21.4	1.19046	Up	0.00044417	0.00492347	LOB domain protein 25
Cla020492	32.3767	73.8833	1.19029	Up	1.32e-07	4.13e-06	Protein trichome birefringence-like 36
Cla006356	8.64	19.7033	1.18934	Up	0.0037337	0.0267111	Peroxidase 43
Cla005929	2.57333	5.85667	1.18644	Up	0.000119227	0.00165628	Receptor-like protein kinase
Cla000342	7.02333	15.9833	1.18634	Up	0.000125533	0.00173557	Beta-1,3-galactosyl-O-glycosyl-glycoprotein beta-1,6-N-acetylglucosaminyltransferase 4
Cla012233	9.05667	20.5967	1.18536	Up	0.00301137	0.022578	Unknown Protein
Cla017382	29.4633	66.98	1.18481	Up	9.98e-08	3.22e-06	Glycosyltransferase
Cla005236	8.43667	19.1633	1.1836	Up	0.00219289	0.0176404	Uncharacterized GPI-anchored protein At3g06035
Cla021146	9.70333	22.01	1.18161	Up	0.000632185	0.00657509	Unknown Protein
Cla019770	5.56	12.61	1.18141	Up	0.00454606	0.0308998	Cysteine-rich repeat secretory protein 12
Cla010300	442.423	1002.59	1.18023	Up	0.000125826	0.00173843	Non-symbiotic hemoglobin protein
Cla018925	23.66	53.61	1.18005	Up	0.00543216	0.0353936	N-methyltransferase 1
Cla005353	2.15667	4.88667	1.18005	Up	0.00169176	0.0143066	Auxin induced-like protein
Cla008169	23.2467	52.65	1.17941	Up	0.000135069	0.00184356	RING finger protein 141
Cla019694	17.8733	40.4733	1.17916	Up	4.26e-07	1.19e-05	Receptor kinase
Cla012621	14.9667	33.89	1.17911	Up	1.25e-05	0.000240618	Dof zinc finger protein 4
Cla011349	80.09	181.007	1.17635	Up	9.06e-07	2.32e-05	UDP-glucose 4-epimerase
Cla006403	129.59	292.227	1.17313	Up	8.85e-07	2.28e-05	Non-specific lipid-transfer protein
Cla006216	43.87	98.8867	1.17254	Up	0.000943897	0.00901522	Peptidoglycan-binding LysM domain-containing protein
Cla023301	2.85	6.42333	1.17236	Up	0.00153369	0.0132233	Bromodomain and PHD finger-containing protein 3
Cla022336	2.00333	4.51333	1.17179	Up	0.00790803	0.0466981	Exostosin family protein
Cla001080	40.4133	91.03	1.17151	Up	6.65e-05	0.00101277	Polygalacturonase
Cla022360	6.84	15.4033	1.17117	Up	0.000102019	0.001449	Armadillo/beta-catenin repeat family protein
Cla001716	15.87	35.7333	1.17097	Up	6.71e-07	1.77e-05	Kinesin-like protein
Cla022177	9.84	22.1467	1.17036	Up	0.000213465	0.00266287	BHLH transcription factor
Cla015805	4.62333	10.4033	1.17004	Up	0.000200083	0.00252229	Major facilitator superfamily MFS_1
Cla002543	307.957	692.853	1.16982	Up	0.000346237	0.00399274	Phytase
Cla006513	7.86333	17.69	1.16972	Up	0.00381372	0.0271495	Unknown Protein
Cla003446	32.0367	72.0367	1.16901	Up	6.66e-08	2.27e-06	Stachyose synthase
Cla020331	25.45	57.2233	1.16894	Up	1.37e-05	0.000260954	Unknown Protein
Cla022876	10.51	23.6267	1.16865	Up	1.55e-05	0.000291443	Leucine-rich repeat receptor-like kinase
Cla003311	22.1667	49.83	1.16862	Up	2.99e-06	6.79e-05	Fasciclin-like arabinogalactan protein 10
Cla020554	20.8367	46.84	1.16862	Up	2.88e-06	6.58e-05	N-acetyltransferase
Cla016512	93.6833	210.173	1.16572	Up	4.29e-07	1.19e-05	Unknown Protein
Cla006050	42.1767	94.6167	1.16565	Up	6.81e-06	0.000142071	Blue copper-binding protein
Cla006014	154.39	345.943	1.16396	Up	2.13e-05	0.000382447	Histone H1
Cla012714	9.52667	21.3233	1.16239	Up	3.95e-05	0.000648497	Heat shock protein
Cla009263	2.47	5.52667	1.1619	Up	0.00455089	0.0309223	Myb-like transcription factor
XLOC_002576	99.5267	222.417	1.16011	Up	0.000250661	0.00305368	cysteine proteinase inhibitor 5-like [Cucumis sativus]
Cla013594	3.04333	6.8	1.15988	Up	0.00251905	0.0197172	Unknown Protein
Cla006361	21.3867	47.7833	1.1598	Up	0.00140137	0.012286	UDP-glycosyltransferase
Cla019041	3.71	8.28667	1.15937	Up	0.000132166	0.00181125	Squamosa promoter-binding protein
Cla021975	3	6.7	1.1592	Up	0.00391212	0.0276532	Unknown Protein
Cla011873	3.33	7.43667	1.15913	Up	0.00575068	0.0369004	50S ribosomal protein-like protein
Cla005438	12.92	28.8533	1.15913	Up	5.07e-05	0.000808907	SCARECROW
Cla013269	7.52333	16.8	1.15902	Up	0.000601556	0.00634559	Unknown Protein
Cla008133	116.193	259.407	1.15869	Up	0.00118349	0.0107956	Laccase-13
Cla014333	12.6467	28.2167	1.15779	Up	1.74e-05	0.000322361	IST1 homolog
Cla011802	6.94	15.4833	1.15771	Up	0.000329419	0.00383365	Sodium Bile acid symporter family protein expressed
Cla011663	2.94333	6.56333	1.15698	Up	0.00507648	0.033694	Thioredoxin-like 5
Cla018600	3.70333	8.25667	1.15674	Up	0.00358473	0.0258641	Chlorophyll a-b binding protein P4, chloroplastic
Cla006963	35.21	78.4533	1.15585	Up	1.06e-06	2.68e-05	AT2G45380 protein (Fragment)
Cla008495	6.45333	14.3767	1.15561	Up	3.05e-05	0.000522076	Cytochrome P450
Cla010731	23.83	53.0733	1.15521	Up	2.74e-07	7.97e-06	Receptor-like protein kinase 3
Cla022565	20.5433	45.73	1.15447	Up	0.000730208	0.00730064	Calcium-dependent protein kinase 18
Cla020505	16.3033	36.29	1.15441	Up	0.000357232	0.00410322	UDP glycosyltransferase
Cla014270	337.603	751.47	1.15439	Up	1.09e-06	2.74e-05	Histone H1
Cla008669	70.35	156.44	1.15299	Up	4.66e-06	9.99e-05	Prephenate dehydratase
Cla014388	15.5067	34.4567	1.15189	Up	7.88e-06	0.00016079	Heavy metal-associated domain containing protein expressed
Cla009385	33.3433	74.01	1.15032	Up	8.16e-06	0.000165207	Uncharacterized GPI-anchored protein At3g06035
Cla013043	2.71667	6.03	1.15032	Up	0.00281682	0.0214442	RING finger protein 43
Cla012691	23.4333	51.9967	1.14986	Up	2.47e-06	5.73e-05	Esterase/lipase/thioesterase family protein
Cla004120	2.76	6.12333	1.14965	Up	0.00464533	0.0314377	Ethylene-responsive transcription factor 1
Cla000480	1.51	3.35	1.14961	Up	0.0073595	0.044218	Dimethylaniline monooxygenase
XLOC_004844	17.41	38.62	1.14943	Up	2.22e-06	5.25e-05	PREDICTED: GDSL esterase/lipase At5g55050 [Cucumis melo]
Cla019620	13.3833	29.67	1.14857	Up	0.00173054	0.0145799	Plasma membrane associated protein
Cla011133	53.8467	119.037	1.14448	Up	0.000478459	0.00522086	Pectinesterase
Cla013944	9.04	19.97	1.14344	Up	8.9e-05	0.00129846	Universal stress protein family protein
Cla003941	12.5067	27.6133	1.14267	Up	1.46e-05	0.00027748	Endoglucanase 1
Cla023336	8.01	17.6833	1.14252	Up	0.00138735	0.0121842	Light-dependent short hypocotyls 1
Cla003633	3.32333	7.33667	1.14249	Up	0.00330599	0.0243112	Kinesin-like protein
Cla012280	56.1267	123.9	1.14242	Up	0.000528156	0.00566268	AT3g15630/MSJ11_3
Cla009870	10.1333	22.3533	1.14138	Up	0.000709013	0.00714505	AT4G20050-like protein (Fragment)
Cla008631	7.74667	17.0733	1.1401	Up	0.00246549	0.0193727	F-box family protein
Cla003898	7.22	15.9033	1.13926	Up	0.000131228	0.00180447	Zinc finger protein 36 C3H type-like 1 (Fragment)
Cla015893	12.9733	28.5533	1.13811	Up	9.74e-06	0.000192878	Kinesin like protein
Cla014391	7.14667	15.7233	1.13756	Up	0.000163228	0.00214982	Microtubule-associated proteins 70-3
Cla010405	7.11667	15.6567	1.1375	Up	6.89e-05	0.00104388	Serine protease
Cla007514	67.43	148.31	1.13715	Up	1.38e-07	4.3e-06	Os10g0422600 protein (Fragment)
Cla022933	6.02	13.24	1.13707	Up	0.000838525	0.0081959	Unknown Protein
Cla011437	376.783	828.39	1.13657	Up	4.72e-06	0.000101096	Aquaporin 1
Cla004164	160.393	352.597	1.1364	Up	0.00396267	0.0278682	Interferon-induced GTP-binding protein Mx (Fragment)
Cla017962	26.9067	59.07	1.13446	Up	1.33e-05	0.000254024	Vesicular glutamate transporter 2
Cla017974	3.88667	8.53	1.13401	Up	0.00216942	0.0174811	Aquaporin 1
Cla002003	24.9033	54.65	1.13388	Up	0.00111478	0.010295	Galactose-binding like
Cla022940	14.1933	31.11	1.13216	Up	0.000561927	0.00598561	Receptor-like protein kinase At3g21340
Cla020877	13.0733	28.6367	1.13124	Up	2.57e-05	0.000451484	Harpin-induced 1
Cla003450	9.36333	20.4867	1.12959	Up	0.000379684	0.00431471	Fas-associated factor 1-like protein
Cla002685	200.747	438.927	1.1286	Up	0.000291821	0.00345554	Isoflavone reductase-like protein 1
Cla021731	18.46	40.35	1.12817	Up	4.62e-05	0.000746253	Calcium-dependent lipid-binding domain-containing protein
Cla000703	3.38333	7.39333	1.12778	Up	0.000640937	0.00664036	BHLH transcription factor
Cla011391	9.49333	20.7367	1.1272	Up	7.62e-06	0.000156667	Receptor-like protein kinase 1-like
Cla009397	27.2233	59.4467	1.12675	Up	0.00052645	0.00564893	Blue copper protein
Cla006880	2.99	6.52667	1.1262	Up	0.00109728	0.0101599	CONSTANS-like zinc finger protein
Cla012243	1.35	2.94667	1.12612	Up	0.00511475	0.0339134	Yellow stripe-like 9 transporter
Cla013418	5.18333	11.31	1.12565	Up	0.000669787	0.00685395	BZIP transcription factor-like protein
Cla023439	8.15333	17.79	1.1256	Up	0.00416598	0.0289664	AT1G76250-like protein (Fragment)
Cla010582	18.5233	40.3767	1.12418	Up	4.63e-06	9.94e-05	RING finger protein
Cla011111	3.47	7.56333	1.12409	Up	0.00640802	0.0398581	Leucine-rich repeat receptor-like protein kinase (Fragment)
Cla011550	35.3367	76.98	1.12332	Up	7.02e-06	0.000146093	Pectinesterase/pectinesterase inhibitor 3
Cla012111	5.50667	11.9667	1.11977	Up	3.47e-05	0.00058394	Receptor-like kinase 17
Cla005643	16.55	35.96	1.11956	Up	2.95e-06	6.72e-05	Aspartyl protease family protein
Cla017864	6.95	15.1	1.11946	Up	0.00152157	0.0131412	Unknown Protein
Cla008677	82.4533	179.13	1.11936	Up	2.28e-07	6.74e-06	Cellulose synthase-like A1
Cla018595	3.24	7.03667	1.1189	Up	0.00100285	0.00946687	Fucosyltransferase 7
Cla020304	40.62	88.1067	1.11706	Up	0.00146095	0.0127042	Disease resistance-responsive (Dirigent-like protein) family protein
Cla022980	8.37	18.1533	1.11693	Up	0.00138272	0.0121488	Receptor-like protein kinase
Cla002940	43.42	94.1467	1.11655	Up	5.96e-06	0.000126231	Pectate lyase 1-27
Cla007552	10.7067	23.1967	1.11541	Up	0.000108848	0.00153097	Sieve element occlusion b
Cla010637	9.24667	20.0333	1.1154	Up	0.00724312	0.0436999	Unknown Protein
Cla007387	7.86	17.0067	1.1135	Up	0.00110636	0.0102253	POT family domain containing protein expressed
Cla021632	32.62	70.5633	1.11316	Up	8.87e-06	0.000177768	Heat shock protein 1
Cla010151	5.09	11.01	1.11308	Up	0.000626656	0.00653577	Thaumatin-like protein
Cla023083	19.6433	42.48	1.11274	Up	0.000148365	0.00199682	BHLH transcription factor
Cla017324	670.713	1449.65	1.11193	Up	9.61e-07	2.45e-05	S-adenosylmethionine synthase
Cla016744	18.7467	40.4967	1.11117	Up	9.58e-06	0.000189875	Receptor-like protein kinase 1-like
Cla018037	3.49	7.53667	1.1107	Up	0.00499699	0.0333176	Lectin protein kinase family protein
Cla016282	30.95	66.7967	1.10984	Up	0.000399429	0.00450796	Glucan endo-1 3-beta-glucosidase A6
Cla019924	52.6633	113.633	1.10952	Up	2.46e-06	5.72e-05	Rapid alkalinization factor 1
Cla005075	3.97667	8.58	1.10942	Up	0.000130403	0.00179556	Nodulin family protein
Cla011748	2.92	6.3	1.10938	Up	0.00275048	0.0210767	Chlorophyll a-b binding protein 13, chloroplastic
Cla004652	6.10667	13.1667	1.10843	Up	0.00165551	0.0140989	WD-repeat cell cycle regulatory protein
XLOC_001044	16.8133	36.24	1.10798	Up	3.49e-06	7.78e-05	F5O11.10 isoform 1 [Theobroma cacao]
Cla021350	6.7	14.43	1.10684	Up	0.000252843	0.00307104	U-box domain-containing protein
Cla001674	8.49667	18.2967	1.10661	Up	0.00458259	0.0310649	Cyclin D2
Cla005453	5.37667	11.5733	1.10602	Up	9.54e-05	0.00137176	9-cis-epoxycarotenoid dioxygenase 1
Cla011559	1.67333	3.6	1.10527	Up	0.00181621	0.0151718	Acid beta-fructofuranosidase
Cla022072	10.6233	22.84	1.10433	Up	0.000210454	0.00263828	F2E2.8
Cla014831	4.98333	10.7133	1.10422	Up	0.00450336	0.0306626	Ethylene-responsive transcription factor
Cla009080	3.23667	6.95667	1.10389	Up	0.00276241	0.021149	GEM-like protein 6
Cla014582	21.21	45.5867	1.10387	Up	0.00425691	0.0294673	Hydrolase alpha/beta fold family protein
Cla016415	31.9033	68.5567	1.10359	Up	4.48e-07	1.24e-05	Myosin heavy chain-like
Cla006500	97.17	208.637	1.10241	Up	0.00537198	0.0351029	Unknown Protein
Cla005896	3.02667	6.49667	1.10197	Up	0.00850787	0.0493782	NADPH-dependent FMN reductase
Cla017226	237.823	509.783	1.09999	Up	3.19e-07	9.16e-06	4-coumarate CoA ligase
Cla013289	6.26667	13.42	1.09861	Up	0.00688846	0.0421363	Histone H4
Cla008523	0.953333	2.04	1.09752	Up	0.00836635	0.0487101	Receptor-like protein kinase 1
Cla002175	5.97333	12.78	1.09728	Up	0.000439632	0.00487583	Aspartyl protease family protein
Cla014139	12.4967	26.7333	1.0971	Up	0.00037212	0.00424062	C2-H2 zinc finger protein
Cla003112	98.6533	211.023	1.09696	Up	3.74e-05	0.000620667	Unknown Protein
Cla017802	320.883	686.237	1.09666	Up	4.05e-06	8.84e-05	Heavy-metal-associated domain-containing protein
Cla013648	17.8567	38.17	1.09598	Up	0.00147765	0.0128219	Oxidoreductase family protein
Cla022023	46.2167	98.7367	1.09517	Up	7.17e-06	0.000148733	Glucan endo-1 3-beta-glucosidase 3
Cla019171	17.2967	36.9467	1.09495	Up	0.00111964	0.010318	T10O24.15 related
Cla011904	14.08	30.0633	1.09436	Up	0.000449767	0.00496382	Unknown Protein
Cla021218	183.06	390.703	1.09376	Up	9.04e-05	0.00131551	Glycoside hydrolase family 28 protein/polygalacturonase family protein
Cla012199	27.6133	58.9033	1.09298	Up	0.00233705	0.0185429	Adiponectin receptor 1
Cla014254	49.5433	105.647	1.09248	Up	1.05e-05	0.000206374	Beta-galactosidase
Cla022966	240.667	513.097	1.09219	Up	1.98e-06	4.71e-05	Rubber elongation factor family protein
Cla010423	7.29333	15.54	1.09134	Up	0.0011624	0.0106223	Core-2/I-branching beta-1 6-N-acetylglucosaminyltransferase family protein
Cla021700	2.57667	5.48333	1.08955	Up	0.000299113	0.00352543	Serine/threonine protein kinase
Cla019584	3.88667	8.26667	1.08877	Up	0.00224167	0.0179546	Glucan endo-1 3-beta-glucosidase 7
Cla007138	7.42	15.7767	1.0883	Up	0.00431901	0.0297612	Unknown Protein
Cla006521	2.97333	6.32	1.08784	Up	0.00183045	0.0152507	Ankyrin repeat domain-containing protein 50
Cla010317	13.65	28.9967	1.08699	Up	0.00256427	0.019971	NAC domain protein IPR003441
Cla020314	2.58667	5.49333	1.08659	Up	0.00330948	0.0243112	Cytochrome P450
Cla005065	36.1833	76.8067	1.08591	Up	0.00457504	0.0310344	FAD-binding domain-containing protein
Cla018384	2.05667	4.36333	1.08512	Up	0.00364511	0.0261881	GDSL esterase/lipase
Cla014205	9.43667	20.0133	1.08461	Up	9.33e-06	0.000185865	GRAS family transcription factor
Cla017214	4.15667	8.81333	1.08426	Up	0.00122016	0.0110457	Acetyltransferase GNAT family protein expressed
Cla013292	33.4767	70.9767	1.08419	Up	0.000260146	0.00314937	Histone H4
Cla023460	10.7733	22.8367	1.08389	Up	9.5e-05	0.0013691	Unknown Protein
Cla006206	4.44667	9.41333	1.08198	Up	0.00165916	0.0141073	Os10g0522500 protein (Fragment)
Cla021861	222.52	470.83	1.08127	Up	1.72e-06	4.16e-05	Peptidyl-prolyl cis-trans isomerase
Cla020657	13.86	29.31	1.08047	Up	7.28e-05	0.00109171	Heat stress transcription factor
Cla006597	35.6833	75.46	1.08046	Up	0.000486654	0.00528621	Protein trichome birefringence-like 32
Cla016467	35.01	73.9667	1.07911	Up	1.46e-06	3.59e-05	Leaf senescence protein-like
Cla011592	6.3	13.31	1.07909	Up	4.8e-05	0.000769696	Pentatricopeptide repeat protein
Cla006052	4.81667	10.1733	1.07869	Up	0.000957405	0.00912705	NAD dependent epimerase/dehydratase family protein
Cla006952	73.1333	154.313	1.07726	Up	7.71e-06	0.000157944	Fasciclin-like arabinogalactan protein
Cla008684	71.0067	149.803	1.07704	Up	0.00528357	0.0346996	GDSL esterase/lipase
Cla010183	2.70333	5.7	1.07622	Up	0.00335913	0.0246277	cDNA clone J023065D24 full insert sequence
Cla018912	7.44333	15.6867	1.07552	Up	0.00172933	0.0145757	Os01g0686000 protein (Fragment)
Cla015165	6.59667	13.9	1.07528	Up	0.00244348	0.0192444	Myb-like transcription factor Myb 5
Cla019031	21.1633	44.5833	1.07494	Up	7.09e-06	0.000147487	Os03g0169000 protein (Fragment)
Cla013533	9.48	19.9633	1.07439	Up	0.00127836	0.0114632	Reticulon-like protein B17
Cla013089	30.02	63.2033	1.07408	Up	0.000505977	0.00546821	Leucine-rich repeat-containing protein
Cla022481	9.44	19.8633	1.07325	Up	0.000176816	0.00229483	Oxidoreductase
Cla007694	2.83667	5.96667	1.07273	Up	0.00578479	0.037084	Pentatricopeptide repeat-containing protein
Cla019793	92.6633	194.827	1.07212	Up	4.18e-05	0.000682779	Histone-like protein
Cla022118	9.65667	20.2967	1.07165	Up	0.000829262	0.00813077	RING finger protein
Cla022123	15.0833	31.7	1.07153	Up	3.96e-05	0.000650505	Purine permease family protein
Cla002806	7.44333	15.6433	1.07153	Up	0.00134109	0.0118963	Pathogenesis-related thaumatin-like protein
Cla018074	2.04667	4.3	1.07106	Up	0.00429079	0.0296311	Protein trichome birefringence-like 35
XLOC_004950	23.25	48.84	1.07083	Up	0.0010988	0.0101693	Potassium channel subfamily K member 10 [Gossypium arboreum]
Cla012140	3.81	8.00333	1.07081	Up	0.00837058	0.0487208	Syntaxin
Cla022852	16.4333	34.52	1.07081	Up	0.0054157	0.0352977	MYB transcription factor
Cla018780	7.86	16.5	1.06986	Up	0.00304058	0.0227299	Transcription factor
Cla008617	21.7133	45.5733	1.06961	Up	3.45e-05	0.000581406	Protein FANTASTIC FOUR 3
Cla004422	9.05	18.9833	1.06874	Up	0.0017651	0.0148342	GAI-like protein 1 (Fragment)
Cla003274	24.8133	51.92	1.06517	Up	0.00420093	0.0291601	Protease inhibitor/seed storage/lipid transfer protein family protein
Cla006446	30.7967	64.4333	1.06503	Up	1.63e-06	3.96e-05	Esterase/lipase/thioesterase family protein
Cla000835	2.05667	4.29667	1.06291	Up	0.00151164	0.0130721	Pentatricopeptide repeat-containing protein
Cla016968	46.97	98.12	1.06281	Up	0.000102691	0.00145648	Blue copper-like protein
Cla009695	9.96333	20.8067	1.06235	Up	0.00163089	0.0139429	Unknown Protein
Cla006499	226.367	472.623	1.06203	Up	0.00539076	0.0351846	Unknown Protein
Cla019108	58.8	122.657	1.06074	Up	0.00289647	0.0219205	GDSL esterase/lipase
Cla010224	9.18	19.1467	1.06053	Up	0.000413274	0.00462668	Remorin family protein
Cla012020	6.52333	13.6033	1.06028	Up	0.00220481	0.0177223	Unknown Protein
Cla021657	203.783	424.943	1.06023	Up	1.22e-05	0.000235925	Aluminum-induced protein
Cla012092	10.6467	22.1933	1.05972	Up	0.00289024	0.0218882	Cyclin
Cla007562	29.0133	60.4767	1.05966	Up	2.52e-06	5.83e-05	Targeting protein for Xklp2-like protein
Cla010253	375.443	782.557	1.0596	Up	6.95e-06	0.000144875	Gibberellin receptor GID1L2
Cla018725	172.577	359.6	1.05916	Up	3.64e-05	0.000608401	CBL-interacting protein kinase 9
Cla017568	2.52	5.24667	1.05798	Up	0.00399154	0.0280281	Os12g0581300 protein (Fragment)
Cla007758	4.36333	9.08333	1.05779	Up	0.0040335	0.0282387	Ras-related protein Rab-7a
Cla017721	10.5867	22.0367	1.05766	Up	0.00047238	0.00516842	Trihelix transcription factor
Cla018481	4.74333	9.87	1.05715	Up	0.000983478	0.0093187	Kinesin-like protein
Cla008255	192.793	400.96	1.0564	Up	6.65e-05	0.00101277	Thaumatin-like protein
Cla021473	7.68	15.97	1.05619	Up	0.000122929	0.00170421	Folate/biopterin transporter family protein
Cla006658	4.37	9.08333	1.05559	Up	0.00076597	0.00758718	Os03g0825600 protein (Fragment)
Cla013676	9.61667	19.9867	1.05543	Up	0.00036114	0.00413407	Unknown Protein
Cla004979	6.57	13.6533	1.05529	Up	0.00155642	0.0133909	Nodulin MtN21 family protein
Cla022462	28.6467	59.5067	1.05468	Up	0.000105542	0.0014917	Pentatricopeptide repeat protein 45
Cla005077	10.0667	20.89	1.05323	Up	0.00516147	0.0341117	Unknown Protein
Cla000467	5.94333	12.3333	1.05322	Up	0.00124627	0.0112419	Os04g0690100 protein (Fragment)
Cla017147	14.6067	30.3067	1.05301	Up	0.000256739	0.00311463	F-box family protein
Cla007404	30.8933	64.08	1.05258	Up	3e-05	0.000514454	Laccase-2
Cla012336	26.03	53.99	1.05252	Up	0.00549802	0.0357081	Sulfate transporter
Cla020891	11.6633	24.18	1.05183	Up	0.0062531	0.039248	Catalytic protein serine threonine phosphatase
Cla007995	16.3767	33.9433	1.05149	Up	0.00166684	0.014149	Peptide transporter
Cla006250	5.05667	10.48	1.05138	Up	0.00288543	0.0218599	Microtubule-associated protein-like
Cla001490	5.88333	12.19	1.05099	Up	0.00816089	0.0478848	Receptor-like kinase
Cla010746	97.6033	202.08	1.04992	Up	8.46e-07	2.19e-05	Endochitinase (Chitinase)
Cla006152	10.1267	20.96	1.04948	Up	2e-05	0.000362685	Receptor-like kinase
Cla003178	39.8133	82.3833	1.0491	Up	0.00428722	0.0296166	Plant viral-response family protein-like
Cla014838	20.6533	42.73	1.04887	Up	5.7e-05	0.000885741	Acetyl esterase
Cla017256	11.8367	24.4867	1.04873	Up	7.51e-05	0.0011248	Leucine-rich repeat receptor-like protein kinase (Fragment)
Cla010125	42.8867	88.6833	1.04813	Up	1.19e-05	0.000232547	Glycosyltransferase
Cla011351	18.1133	37.45	1.04791	Up	1.53e-05	0.000287735	Lipase class 3-like
Cla020511	34.9267	72.1433	1.04654	Up	7.86e-05	0.00116457	Proline transporter
Cla019295	113.063	233.523	1.04644	Up	0.00716116	0.0433084	Hydroxycinnamoyl-CoA shikimate/quinate hydroxycinnamoyl transferase
Cla023282	132.807	274.217	1.04599	Up	1.2e-05	0.000233136	Proline-rich protein (Fragment)
Cla001628	13.3733	27.6	1.04531	Up	0.00186376	0.0154584	Pathogenesis-related protein 1
Cla008176	84.47	174.283	1.04492	Up	0.00365902	0.0262787	Cytochrome P450
Cla005429	27.7767	57.3033	1.04475	Up	2.41e-05	0.000426718	Oxygen-evolving enhancer protein 2, chloroplastic
Cla005951	53.51	110.39	1.04473	Up	4.66e-05	0.000750529	Acid phosphatase-like protein
Cla007389	9.37667	19.3367	1.04419	Up	5.45e-05	0.000853888	Auxin-responsive GH3-like
Cla018637	11.63	23.9767	1.04378	Up	0.000193422	0.0024551	Sucrose synthase 7
Cla009750	17.3467	35.73	1.04248	Up	7.98e-05	0.0011803	CAS1 domain-containing protein
Cla009240	8.42667	17.3467	1.04162	Up	0.000990622	0.00937327	Ubiquitin-conjugating enzyme E2
Cla011011	7.97	16.4	1.04104	Up	2.9e-05	0.000500372	Glycosyltransferase
Cla005275	20.1967	41.5567	1.04096	Up	0.000156928	0.00209127	class I heat shock protein 3
Cla018886	30.2767	62.2967	1.04095	Up	0.000143995	0.00194959	Phospholipase A2
Cla003103	166.207	341.96	1.04085	Up	1.74e-06	4.22e-05	Homeobox-leucine zipper protein
Cla003194	253.91	522.393	1.04082	Up	0.00304346	0.022743	Peroxidase
Cla014013	45.42	93.2767	1.03819	Up	0.000993192	0.00939321	Peroxidase 5
Cla015814	43.31	88.9167	1.03775	Up	0.0008581	0.008353	Monooxygenase FAD-binding
Cla015014	2.65	5.44	1.03761	Up	0.0025853	0.0200732	Leaf senescence protein-like
Cla014347	4.98	10.22	1.03718	Up	0.00277991	0.0212508	B-like cyclin
Cla001812	8.62333	17.6967	1.03716	Up	0.00118604	0.0108091	Dof zinc finger protein 6
Cla016304	40.9067	83.9433	1.03708	Up	0.000430066	0.00478543	AT3g20300/MQC12_5
Cla019184	12.9033	26.4767	1.03698	Up	5.3e-05	0.000837209	Aldehyde dehydrogenase
Cla003337	7.27667	14.93	1.03686	Up	9.41e-05	0.00135856	Kinesin-like protein 1
Cla013420	507.693	1041.54	1.03669	Up	1.78e-05	0.000328815	Cytochrome P450 cinnamate 4-hydroxylase
Cla017383	4.30667	8.82667	1.0353	Up	9.7e-05	0.00139197	Cellulose synthase-like D6
Cla017148	330.507	677.27	1.03505	Up	1.17e-05	0.000228717	5-methyltetrahydropteroyltriglutamate--homocysteine methyltransferase
Cla009017	68.2633	139.833	1.03453	Up	1.47e-05	0.000277782	Cysteine proteinase inhibitor
Cla007940	14.8367	30.39	1.03443	Up	0.000161702	0.00213527	Photosystem I reaction center subunit XI
Cla008742	378.313	774.727	1.03411	Up	0.00119043	0.0108442	Aquaporin 2
Cla008530	10.4767	21.4533	1.03402	Up	0.000804345	0.00790556	Leucine-rich repeat receptor-like kinase
Cla022717	5.81	11.8933	1.03354	Up	0.00706815	0.0428519	TPX2 (Targeting protein for Xklp2) protein family
Cla018614	85.43	174.793	1.03284	Up	0.000547867	0.00584622	Glutathione S-transferase
Cla017669	28.2933	57.8867	1.03277	Up	0.00369485	0.0264517	Casparian strip membrane protein RCOM_1259250
Cla017723	6.94	14.19	1.03187	Up	0.00129624	0.0115693	AT5G28150-like protein (Fragment)
Cla006491	7.09333	14.4967	1.03119	Up	0.00105577	0.00984285	Isoamyl acetate-hydrolyzing esterase
Cla012905	151.793	310.13	1.03076	Up	0.00843777	0.0490415	Unknown Protein
Cla005902	50.7967	103.777	1.03068	Up	2.07e-05	0.000373389	Early response to dehydration 15-like protein (Fragment)
Cla005204	295.157	602.987	1.03065	Up	4.29e-06	9.31e-05	Heat shock protein 90
Cla005206	295.157	602.987	1.03065	Up	4.3e-06	9.32e-05	Heat shock protein 90
Cla005847	5.10333	10.4233	1.0303	Up	0.000694538	0.00704113	BTB/POZ domain-containing protein At3g19850
Cla013826	12.6	25.7267	1.02984	Up	0.000114062	0.00159876	Chlorophyll a-b binding protein, chloroplastic
Cla004985	9.31333	19.0067	1.02914	Up	0.000886564	0.00856249	Beta-1 3-galactosyltransferase 6
Cla019521	15.0533	30.72	1.0291	Up	0.000580697	0.00617059	Unknown Protein
Cla017384	9.01333	18.3867	1.02853	Up	0.000453689	0.00500167	Cellulose synthase-like D6
Cla001786	15.8867	32.3933	1.02788	Up	0.000106419	0.001502	Ternary complex factor MIP1
Cla017017	2.68667	5.47667	1.02748	Up	0.00490625	0.0327988	Glutaredoxin family protein
Cla008272	11.1533	22.73	1.02712	Up	0.000321956	0.00375974	Kinesin
Cla011332	69.1267	140.877	1.02712	Up	0.00384298	0.0273291	Susceptibility homeodomain transcription factor (Fragment)
Cla011096	24.5167	49.96	1.02701	Up	4.45e-05	0.000720595	class IV heat shock protein
Cla011629	27.1433	55.2667	1.02581	Up	8.36e-06	0.000168595	Amino acid permease
Cla009264	6.24	12.7033	1.02559	Up	0.00438768	0.0301362	Unknown Protein
Cla018682	19.4333	39.56	1.02551	Up	0.00769267	0.0456627	Jp18
Cla016826	13.77	28.0033	1.02407	Up	0.000679127	0.00692989	Senescence-associated protein
Cla013437	13.1067	26.6467	1.02365	Up	3.93e-05	0.000646736	Aspartyl protease family protein
Cla004792	4.50333	9.15333	1.0233	Up	0.00667544	0.0411808	Enoyl-
Cla015152	11.21	22.7833	1.02319	Up	0.00276764	0.021173	Stachyose synthase
Cla020813	10.1967	20.72	1.02293	Up	7.61e-06	0.000156667	Protein IQ-DOMAIN 32
Cla023147	79.03	160.537	1.02243	Up	0.000415623	0.00464764	Calmodulin 6-1
Cla012124	45.1033	91.5567	1.02143	Up	5.36e-05	0.000842821	Heat shock protein
Cla002213	28.1967	57.22	1.02099	Up	0.000915222	0.00879514	Carboxyl methyltransferase
Cla008198	61.57	124.937	1.0209	Up	3.26e-05	0.000555896	class I heat shock protein
Cla018169	292.283	592.663	1.01985	Up	0.000316136	0.00370242	Peptide transporter
Cla019402	30.03	60.89	1.0198	Up	0.000413292	0.00462668	Nuclear transport factor 2-like protein
Cla015022	242.63	491.883	1.01956	Up	6.48e-06	0.000135525	Unknown Protein
Cla007847	41.01	83.13	1.01939	Up	0.000340429	0.00393471	Defensin protein
Cla008508	9.97	20.2	1.01869	Up	0.00053605	0.0057352	Os12g0122100 protein (Fragment)
Cla003530	7.61	15.4133	1.01821	Up	0.00162955	0.0139403	AT5G28150-like protein (Fragment)
Cla000384	28.3533	57.4	1.01753	Up	2.17e-05	0.000389413	6-phosphogluconolactonase
Cla010784	13.4867	27.3	1.01737	Up	0.000887119	0.00856249	Hydroxyproline-rich protein
Cla023134	44.2	89.2467	1.01375	Up	0.0012782	0.0114632	WD-repeat protein-like
Cla009903	32.17	64.95	1.01361	Up	0.00470712	0.0317453	Transcription factor Myb
Cla009002	14.33	28.8967	1.01186	Up	0.000619439	0.00648919	Rho GDP-dissociation inhibitor family protein
Cla010328	10.7167	21.6033	1.0114	Up	4.65e-05	0.000750103	ATP-dependent zinc metalloprotease FtsH 2
Cla021962	10.8833	21.93	1.01079	Up	0.00354172	0.0256266	Hydrolase-like protein
Cla006256	7.77667	15.6533	1.00925	Up	0.000266521	0.00320647	Nucleotide sugar epimerase
Cla019403	14.7433	29.6467	1.00781	Up	0.000106393	0.001502	Xyloglucan endotransglucosylase/hydrolase 3
Cla021743	9.55	19.2	1.00753	Up	0.00291925	0.0220175	Os08g0534200 protein (Fragment)
Cla022204	13.3133	26.7633	1.00739	Up	0.00589995	0.0375613	Lachrymatory factor synthase
Cla007460	15.46	31.0667	1.00683	Up	0.00101011	0.00950887	Receptor-like protein kinase At5g59670
Cla014092	6.22667	12.4933	1.00463	Up	0.0016758	0.0141939	Alcohol dehydrogenase
Cla013219	29.3533	58.8633	1.00384	Up	0.000213199	0.00266119	High mobility group protein
Cla000988	5.39333	10.8133	1.00356	Up	0.000526595	0.00564893	Os03g0425000 protein (Fragment)
Cla013351	18.2467	36.5833	1.00355	Up	6.97e-05	0.0010534	Os04g0690100 protein (Fragment)
Cla022659	27.1267	54.35	1.00257	Up	0.000293844	0.00347747	Zinc finger CCCH domain-containing protein 37
Cla014125	2.14667	4.3	1.00224	Up	0.00470334	0.0317453	Glucan 1 3-beta-glucosidase
Cla021265	20.4433	40.9333	1.00165	Up	3.16e-05	0.00053988	Dehydration-responsive family protein
Cla003616	41.4033	82.8967	1.00157	Up	0.00609413	0.0385116	Blue copper protein
Cla007008	73.0633	146.26	1.00132	Up	0.000353406	0.00406157	5-dehydro-2-deoxygluconokinase
Cla012551	40.1933	80.42	1.0006	Up	0.000217314	0.00269901	Unknown Protein
Cla019590	10.9667	5.48333	-1	Down	0.00172473	0.0145431	RNA-directed DNA polymerase (Reverse transcriptase)
Cla003947	76.5633	38.26	-1.00082	Down	2.42e-05	0.000427558	UBX domain protein 6
Cla010129	8.03667	4.01333	-1.0018	Down	0.00446994	0.0305564	Uncharacterized conserved membrane protein
Cla012921	46.71	23.31	-1.00278	Down	0.000185273	0.00237393	Isochorismatase hydrolase
Cla005485	31.4567	15.69	-1.00352	Down	0.000272978	0.00327252	Zinc transporter protein
Cla012857	22.7367	11.34	-1.0036	Down	1.96e-05	0.000358349	Glutamyl-tRNA(Gln) amidotransferase subunit A
Cla007275	24.7067	12.3133	-1.00468	Down	0.000867397	0.00841927	HAD-superfamily hydrolase subfamily IA variant 3
Cla011283	57.5267	28.6167	-1.00738	Down	1.25e-05	0.0002414	Kinase family protein
Cla006017	25.37	12.6133	-1.00817	Down	0.00183986	0.0153229	Prenylated rab acceptor PRA1
Cla005941	68.8667	34.2333	-1.0084	Down	5.67e-05	0.000882252	Galactosyltransferase-like protein (Fragment)
Cla017032	10.7667	5.35	-1.00896	Down	0.00363889	0.0261557	Actin cross-linking protein
Cla018482	43.63	21.66	-1.01029	Down	0.000610713	0.00641897	Protein kinase-like protein
Cla001713	109.893	54.5467	-1.01054	Down	2.73e-05	0.000475122	Transcription factor
Cla014514	88.5967	43.94	-1.01172	Down	3.35e-06	7.48e-05	CRAL/TRIO domain containing protein expressed
Cla010000	27.0733	13.42	-1.01249	Down	3.46e-06	7.73e-05	Os02g0148300 protein (Fragment)
Cla020449	129.457	64.1367	-1.01325	Down	0.00255284	0.0199118	Methyltransferase type 11
Cla015703	11.2233	5.55667	-1.01421	Down	9.03e-05	0.00131551	Ribonuclease E
Cla007833	33.0533	16.36	-1.01462	Down	0.000176716	0.00229483	Eukaryotic translation initiation factor 6
Cla023141	48.55	24.0267	-1.01483	Down	4.32e-05	0.000702653	Lung seven transmembrane receptor family protein expressed
Cla015873	212.113	104.95	-1.01513	Down	4.81e-05	0.000770743	BZIP transcription factor family protein expressed
Cla005546	3.45	1.70667	-1.01542	Down	0.00746852	0.0446878	Pentatricopeptide repeat-containing protein
Cla009854	119.49	59.1	-1.01566	Down	1.21e-05	0.000234951	Serine/threonine-protein kinase 38
Cla010438	45.5167	22.5	-1.01647	Down	0.000263236	0.00317259	Nitrate transporter
Cla018171	18.73	9.24333	-1.01887	Down	0.000623808	0.00650941	Mitochondrial carrier like protein
Cla017815	94.2667	46.5033	-1.01941	Down	7.74e-06	0.000158369	Nucleic acid-binding protein
Cla006725	23.8533	11.7667	-1.01949	Down	2.95e-05	0.000506395	Glycyl-tRNA synthetase beta subunit
Cla021407	90.0867	44.4	-1.02075	Down	2.42e-05	0.000427558	Ubiquitin-protein ligase/zinc ion binding protein
Cla011832	18.07	8.90333	-1.02118	Down	0.000183036	0.00235419	Guanine nucleotide-binding protein-like 3
Cla016774	25.18	12.3967	-1.02233	Down	3.41e-05	0.000576002	Tesmin/TSO1-like CXC domain-containing protein
Cla005017	5.31	2.61333	-1.02282	Down	0.00315434	0.0234164	Pentatricopeptide repeat protein 65
Cla021711	115.537	56.85	-1.02312	Down	3.9e-05	0.000643329	CHY zinc finger family protein expressed
Cla005639	93.9767	46.21	-1.0241	Down	0.000516091	0.00555874	Peroxisomal biogenesis factor 19
Cla018627	34	16.7167	-1.02425	Down	0.000122397	0.001698	Kelch repeat-containing F-box family protein
Cla023391	97.4267	47.8667	-1.0253	Down	6.55e-05	0.00100033	RING finger protein 5
Cla021292	10.2267	5.02	-1.02658	Down	0.00104042	0.009731	Growth-regulating factor 9
Cla003595	2.32667	1.14	-1.02923	Down	0.00644959	0.0400676	Pentatricopeptide repeat-containing protein
Cla015258	6.78667	3.32333	-1.03007	Down	9.19e-05	0.00133408	Nbs-lrr resistance protein
Cla021268	35.82	17.5267	-1.03121	Down	0.00030282	0.00356292	Peroxisomal membrane protein 11-1
Cla014054	7.95	3.88667	-1.03242	Down	0.000418695	0.00467685	Pentatricopeptide repeat-containing protein
Cla009887	41.1933	20.1333	-1.03282	Down	4.64e-05	0.000748914	Histone acetyltransferase gcn5
Cla001155	9.14333	4.46667	-1.03352	Down	0.00521895	0.0343574	PGR5-like protein 1B, chloroplastic
Cla018221	1837.32	897.313	-1.03392	Down	8.35e-05	0.00122744	heat shock protein
XLOC_008843	3.95	1.92667	-1.03575	Down	0.00206252	0.0168251	PREDICTED: ABSCISIC ACID-INSENSITIVE 5-like protein 1 isoform X1 [Cucumis melo]
Cla021417	36.5133	17.8067	-1.03601	Down	5.92e-05	0.000915625	IFA binding protein
Cla004801	11.3967	5.55667	-1.03632	Down	3.45e-05	0.000581723	Receptor-like protein kinase 1
Cla011241	373.07	181.813	-1.03699	Down	4.49e-05	0.000726698	Charged multivesicular body protein 4b
Cla010357	39.3933	19.19	-1.0376	Down	7.12e-05	0.00107595	cDNA clone J075153F01 full insert sequence
Cla005303	20.0167	9.74667	-1.03822	Down	7.95e-06	0.000161851	ATP-dependent RNA helicase dbp4
Cla020871	39.3267	19.14	-1.03892	Down	0.00560008	0.0361627	Glutaredoxin
Cla018036	7.7	3.74667	-1.03925	Down	0.00753091	0.0449683	Aminotransferase like protein
Cla017415	73.0733	35.5033	-1.04139	Down	6.83e-05	0.00103608	F-box family protein
Cla016767	101.957	49.5133	-1.04207	Down	9.12e-06	0.000182047	Receptor-like protein kinase At5g59670
Cla022607	6.94333	3.37	-1.04288	Down	0.000924803	0.00886622	Receptor kinase-like protein
Cla017634	48.0933	23.3133	-1.04468	Down	1.44e-05	0.000272497	Unknown Protein
Cla015501	237.97	115.273	-1.04572	Down	1.55e-05	0.00029184	Receptor-like kinase
Cla019085	32.1333	15.5633	-1.04592	Down	0.000260378	0.00314937	Receptor-like protein kinase
Cla020512	11.52	5.57667	-1.04667	Down	0.00019716	0.00249163	Proline transporter
Cla006949	21.48	10.3933	-1.04734	Down	0.000295304	0.00349067	Mediator of U snRNA nuclear export PHAX (ISS)
Cla000704	113.867	54.9567	-1.05098	Down	1.86e-05	0.00034308	Receptor-like protein kinase
Cla015437	20.51	9.89667	-1.05131	Down	0.000177662	0.00230257	Receptor-like kinase
Cla019893	8.47	4.08667	-1.05144	Down	0.000387853	0.00439769	Pentatricopeptide repeat-containing protein
Cla009037	6.38333	3.07667	-1.05294	Down	0.000511172	0.00551555	Pentatricopeptide repeat-containing protein
Cla009146	7.53333	3.63	-1.05332	Down	0.00066829	0.00684588	Unknown Protein
Cla000226	23.4067	11.27	-1.05443	Down	0.000231857	0.00285634	Cytochrome P450
Cla002364	119.803	57.6533	-1.05519	Down	7.88e-06	0.00016079	ATP-dependent RNA helicase
Cla021354	160.357	77.1433	-1.05567	Down	5.44e-06	0.000115642	Peptide transporter
Cla001576	55.1867	26.5167	-1.05742	Down	4.07e-06	8.89e-05	Glycosyltransferase
Cla009156	57.97	27.84	-1.05815	Down	0.000275202	0.00329139	MYB transcription factor
Cla007590	322.38	154.78	-1.05854	Down	6.52e-05	0.000997947	Dehydration-responsive protein-like
Cla002204	23.73	11.39	-1.05894	Down	0.00406729	0.0283969	U-box domain-containing protein
Cla016786	78.37	37.51	-1.06303	Down	1.76e-05	0.000325321	Pre-mRNA-processing protein 45
Cla015522	69.4333	33.2067	-1.06416	Down	0.000169962	0.00222839	Chaperone protein dnaJ
Cla009301	249.933	119.41	-1.06562	Down	5.37e-06	0.000114466	BY-inesin-like protein 10
Cla023330	6.01333	2.87	-1.06711	Down	0.00207899	0.0169119	Unknown Protein
Cla004135	74.2033	35.3933	-1.06801	Down	1.95e-05	0.000356529	Aspartyl protease family protein
Cla009254	83.01	39.53	-1.07034	Down	3.79e-06	8.35e-05	Serine/threonine-protein phosphatase 4 regulatory subunit 3
Cla001223	35.4367	16.87	-1.07078	Down	6.59e-05	0.00100621	Calmodulin-binding heat shock protein
XLOC_010295	3.30667	1.57333	-1.07155	Down	0.00828723	0.048444	-
Cla015364	599.43	284.827	-1.07351	Down	2.42e-06	5.67e-05	Blue copper-binding protein-like
Cla012818	713.05	338.407	-1.07525	Down	1.27e-05	0.000244532	DCD (Development and Cell Death) domain protein
Cla006950	40.21	19.0733	-1.076	Down	5.39e-05	0.000846259	Plastocyanin-like domain containing protein expressed
Cla015493	106.543	50.5333	-1.07613	Down	7.07e-05	0.00106835	Calcium-transporting ATPase 1
Cla007597	6.66	3.15667	-1.07712	Down	0.00659678	0.0407823	Protein phosphatase 2C
Cla013413	188.43	89.31	-1.07714	Down	5.28e-05	0.000835155	CBL-interacting protein kinase 10
Cla022672	45.66	21.6167	-1.07879	Down	0.000131533	0.00180745	AT04445p (Fragment)
Cla011260	141.287	66.8233	-1.0802	Down	3.25e-06	7.33e-05	Receptor kinase
Cla015032	1.49	0.703333	-1.08303	Down	0.0062866	0.0394096	Pentatricopeptide repeat-containing protein
Cla013266	71.4333	33.7167	-1.08314	Down	0.000102969	0.0014594	Ankyrin repeat family protein
Cla020526	47.3967	22.37	-1.08322	Down	9.19e-05	0.00133408	Malate dehydrogenase
Cla001891	51.3467	24.2233	-1.08387	Down	0.000191326	0.00243457	Pescadillo homolog 1
Cla021177	123.033	58.0233	-1.08434	Down	1.9e-05	0.000349774	Auxin-responsive GH3 family protein
Cla016986	4.43333	2.09	-1.08489	Down	0.00171034	0.0144397	TIR-NBS-LRR disease resistance-like protein
Cla004211	45.88	21.6233	-1.08528	Down	0.000362951	0.00414778	Non-race specific disease resistance protein 1-like protein b
Cla018162	44.9433	21.17	-1.08609	Down	0.00332776	0.0244357	Glutathione S-transferase
Cla002797	4.36667	2.05667	-1.08622	Down	0.00557089	0.0360085	SET and MYND domain-containing protein 3
Cla015566	48.35	22.7667	-1.08659	Down	3.91e-06	8.6e-05	DNA-directed RNA polymerase I subunit rpa49
Cla014936	88.8533	41.8367	-1.08666	Down	1.46e-05	0.000276627	RPM1 interacting protein 4 transcript 2
Cla013433	9.2	4.33	-1.08727	Down	0.000147443	0.00198837	ATP-binding protein of ABC transporter
Cla006417	6.12333	2.88	-1.08825	Down	0.00067007	0.00685395	BTB/POZ domain-containing protein At1g67900
Cla009998	115.423	54.28	-1.08844	Down	2.36e-05	0.0004186	Receptor-like kinase
Cla013604	21.55	10.1233	-1.09	Down	0.00156716	0.0134604	Protein phosphatase 2C
Cla012149	15.9467	7.49	-1.09022	Down	0.00015687	0.00209127	U-box domain-containing protein
Cla010926	6.06	2.84333	-1.09173	Down	0.00182822	0.0152507	Unknown Protein
Cla008431	204.6	95.9233	-1.09285	Down	3.27e-06	7.35e-05	Protein serine/threonine kinase
Cla013471	21.8333	10.2333	-1.09326	Down	0.000648246	0.00668537	Molybdenum cofactor sulfurase
Cla001719	70.9133	33.21	-1.09444	Down	4.42e-06	9.54e-05	Formin 3
Cla018933	3.98	1.86333	-1.09488	Down	0.0012949	0.0115623	Pentatricopeptide repeat-containing protein
Cla019631	11.8067	5.52	-1.09686	Down	5.5e-05	0.000859899	WD-40 repeat protein
Cla000974	47.6533	22.2767	-1.09704	Down	5.12e-05	0.000815015	Poly polymerase catalytic domain containing protein expressed
Cla011448	50.8133	23.7367	-1.09809	Down	1.41e-06	3.47e-05	BAH domain containing protein
XLOC_003453	4.00333	1.86667	-1.10074	Down	0.0010646	0.00991155	-
Cla023069	25.57	11.92	-1.10107	Down	2.36e-05	0.0004186	UDP glycosyltransferase
Cla010408	118.027	55.0067	-1.10143	Down	0.000400538	0.00451128	Cinnamoyl CoA reductase-like protein
Cla014382	35.9133	16.7333	-1.10179	Down	0.00013019	0.00179385	SEC14-like protein 1
Cla006940	75.7367	35.2833	-1.10201	Down	1.47e-05	0.000278608	Phospholipase D
Cla018483	64.1033	29.8633	-1.10202	Down	4.76e-06	0.000101888	Receptor-like kinase
Cla009255	17.68	8.22	-1.10491	Down	0.00707908	0.0429015	Serine/threonine-protein phosphatase 4 regulatory subunit 3
Cla002447	254.723	118.13	-1.10856	Down	2.74e-05	0.000475338	Dtdp-glucose 4 6-dehydratase
Cla015756	61.44	28.4867	-1.10889	Down	3.8e-05	0.00063	LysM domain-containing protein-like protein (Fragment)
Cla000929	9.65667	4.47667	-1.1091	Down	4.13e-05	0.000675716	AP2-like ethylene-responsive transcription factor At1g16060
Cla012031	69.8667	32.36	-1.11039	Down	3.79e-06	8.35e-05	MAC/Perforin domain containing protein
Cla005638	83.2533	38.5533	-1.11065	Down	0.000447567	0.00494492	Peroxisome biogenesis protein 19-2
Cla011414	64.4633	29.8433	-1.11107	Down	0.00114547	0.0105007	Heavy-metal-associated domain-containing protein
Cla016849	212.407	98.2767	-1.11191	Down	1.93e-05	0.000354179	Nuclear transcription factor Y subunit A-3
XLOC_008175	13.9133	6.43667	-1.11208	Down	1.79e-06	4.33e-05	Ty3/gypsy retrotransposon protein [Beta vulgaris subsp. vulgaris]
Cla007588	93.7	43.2967	-1.11379	Down	1.23e-05	0.000238063	Ankyrin repeat domain-containing protein 2
Cla002690	20.9967	9.67333	-1.11808	Down	0.00110008	0.0101765	LrgB-like family protein
Cla012872	36.3033	16.72	-1.11853	Down	8.5e-05	0.0012462	Flavin oxidoreductase/NADH oxidase
Cla018724	77.4333	35.6467	-1.11919	Down	3.5e-06	7.79e-05	AP2 domain-containing transcription factor
Cla020319	57.4933	26.4367	-1.12085	Down	3.45e-05	0.000581723	BSD domain-containing protein
Cla007400	240.203	110.14	-1.12492	Down	5.88e-06	0.000124583	4-coumarate--CoA ligase-like 3
XLOC_002332	3.11333	1.42667	-1.12581	Down	0.00554661	0.0359576	PREDICTED: geraniol 8-hydroxylase-like [Cucumis sativus]
Cla021931	123.757	56.67	-1.12685	Down	3.63e-06	8.08e-05	Receptor-like protein kinase At3g21340
XLOC_023366	20.7233	9.47667	-1.1288	Down	0.0026803	0.0206449	-
Cla005381	284.803	130.057	-1.13083	Down	3.27e-06	7.35e-05	TUBBY protein
Cla018445	55.1567	25.1833	-1.13107	Down	2.11e-06	4.99e-05	Protein TIFY 6B
Cla019049	37.72	17.2167	-1.13152	Down	3.31e-06	7.41e-05	AT1G74160 protein (Fragment)
Cla007723	76.9133	35.0967	-1.1319	Down	0.0005767	0.00613133	Wound induced protein
Cla022657	23.9333	10.9167	-1.13249	Down	0.00749961	0.044821	Homeobox transcription factor KN4 (Fragment)
Cla005311	14.6733	6.68333	-1.13456	Down	0.000335673	0.00389082	ATP synthase gamma chain
Cla004018	20.2767	9.20667	-1.13907	Down	6.13e-05	0.00094524	Ribosomal RNA large subunit methyltransferase N
XLOC_019581	11.1433	5.04333	-1.14373	Down	0.000666593	0.00683636	-
Cla009812	5.61333	2.54	-1.14403	Down	0.000618557	0.00648798	Breast cancer type 1 susceptibility protein (Fragment)
Cla013060	131.213	59.3633	-1.14427	Down	2.43e-06	5.67e-05	Oxidoreductase zinc-binding dehydrogenase family protein
Cla016682	9.38667	4.24667	-1.14428	Down	0.00120733	0.0109637	GDP-mannose transporter
Cla001336	19.7833	8.93333	-1.14702	Down	0.000601855	0.00634559	Uncharacterized Cys-rich domain
Cla012112	42.85	19.3433	-1.14746	Down	0.000323586	0.00377226	Cupin rmlc-type (Fragment)
Cla017961	24.34	10.9767	-1.14889	Down	0.00507668	0.033694	Membrane protein-like protein
Cla009214	18.2567	8.23	-1.14946	Down	0.000759865	0.00755265	Armadillo/beta-catenin-like repeats-containing protein
Cla007314	48.7867	21.9867	-1.14986	Down	2.2e-05	0.000393109	Zinc finger C3HC4 type family protein
Cla022079	902.577	406.373	-1.15124	Down	1.85e-05	0.000340837	Pollen allergen Phl p 11
Cla016855	23.68	10.65	-1.15282	Down	8.43e-05	0.00123855	cDNA clone J023065D24 full insert sequence
Cla019917	484.477	217.877	-1.15292	Down	9.24e-05	0.00133619	SRC2 homolog (Fragment)
Cla016863	121.707	54.7233	-1.15318	Down	5.72e-07	1.54e-05	Receptor-like protein kinase At3g21340
Cla022538	17.5933	7.90667	-1.15389	Down	0.000190892	0.00243058	Single-strand binding protein
Cla010690	26.7867	12.02	-1.15608	Down	3.65e-05	0.000608553	Metacaspase 3
Cla017423	2.84333	1.27333	-1.15897	Down	0.00221569	0.0177957	Pentatricopeptide repeat protein 91
Cla003441	40.45	18.08	-1.16175	Down	0.00212385	0.0172078	MYB transcription factor
Cla021603	2.32	1.03667	-1.16217	Down	0.00211964	0.017193	Pentatricopeptide repeat protein 91
Cla009661	79.83	35.66	-1.16262	Down	1.34e-05	0.000256828	Ethylene-responsive transcription factor
Cla018976	110.823	49.47	-1.16364	Down	0.000138578	0.00188384	LOB domain protein 42
Cla018782	15.51	6.92333	-1.16366	Down	0.000115125	0.00161032	Ankyrin repeat-rich protein
Cla015652	1453.24	648.65	-1.16376	Down	4.21e-06	9.17e-05	Unknown Protein
Cla023152	8.23333	3.67333	-1.16439	Down	0.00167407	0.0141925	Unknown Protein
Cla012251	0.986667	0.44	-1.16506	Down	0.007851	0.0464289	Pentatricopeptide repeat protein 77
Cla002193	6.41	2.85333	-1.16768	Down	0.000233372	0.00287062	Pentatricopeptide repeat-containing protein
Cla018328	12	5.34	-1.16812	Down	0.00509204	0.0337849	Carbonic anhydrase
Cla023103	6.35333	2.82667	-1.16841	Down	0.00311084	0.0231528	Tryptophanyl-tRNA synthetase
Cla012599	23.45	10.42	-1.17023	Down	9.06e-05	0.00131772	Aminopeptidase
Cla020208	82.0433	36.4267	-1.17139	Down	4.25e-05	0.000692378	Red chlorophyll catabolite reductase (Fragment)
Cla019345	14.1	6.26	-1.17146	Down	8.05e-05	0.00118912	Ankyrin repeat-containing protein
Cla013473	42.9667	19.0533	-1.17317	Down	3.86e-05	0.000638354	Molybdenum cofactor sulfurase
Cla008123	36.5933	16.2233	-1.17351	Down	8.2e-06	0.000165633	Trehalose-phosphate phosphatase
Cla021858	11.9967	5.31667	-1.17404	Down	2.17e-05	0.000389106	Cc-nbs-lrr resistance protein
Cla023479	61.5367	27.1567	-1.18014	Down	2.92e-06	6.65e-05	Auxin efflux carrier family protein
Cla017623	41.8433	18.46	-1.1806	Down	0.00033275	0.00386356	U-box domain-containing protein
Cla013946	4.58667	2.02333	-1.18071	Down	0.000767177	0.00759543	Aspartyl protease-like protein
Cla012428	41.5833	18.3367	-1.18127	Down	0.000495066	0.00536458	TIR-NBS disease resistance-like protein
Cla012580	2.21667	0.976667	-1.18245	Down	0.00761239	0.0452706	AP2-like ethylene-responsive transcription factor At1g16060
Cla015241	199.023	87.5633	-1.18454	Down	2.96e-06	6.72e-05	Cellulose synthase
Cla016975	7.19	3.16333	-1.18455	Down	0.000967427	0.00919359	Calcium/lipid-binding (CaLB) phosphatase
Cla021184	465.893	204.933	-1.18485	Down	1.52e-06	3.71e-05	G-box binding factor 3
Cla006542	5.27	2.31667	-1.18575	Down	0.00391309	0.0276532	Ribulose bisphosphate carboxylase/oxygenase activase 1
Cla003177	89.79	39.42	-1.18763	Down	3.21e-06	7.25e-05	E3 ubiquitin-protein ligase BRE1-like 2
Cla009907	10.7367	4.71333	-1.18773	Down	0.000261085	0.00315091	Protein neuralized (Fragment)
Cla012351	418.18	183.55	-1.18795	Down	7.29e-05	0.00109245	Cellulose synthase
Cla018596	21.8467	9.58333	-1.18881	Down	7.98e-05	0.0011803	NAC domain protein IPR003441
Cla002933	32.2833	14.16	-1.18897	Down	0.000598899	0.00632427	Unknown Protein
Cla011537	75.64	33.17	-1.18927	Down	3.29e-06	7.38e-05	Palmitoyltransferase PFA4
Cla012547	100.023	43.8567	-1.18947	Down	4.78e-07	1.31e-05	GDSL esterase/lipase 1
Cla021436	84.1167	36.87	-1.18994	Down	3.15e-07	9.08e-06	Male sterility 5 family protein (Fragment)
Cla009608	57.79	25.3067	-1.1913	Down	9.36e-06	0.000186226	CBS domain-containing protein
XLOC_010014	6.38	2.79333	-1.19157	Down	0.00174128	0.0146522	-
Cla022591	24.04	10.52	-1.1923	Down	0.00256685	0.0199767	Ethylene-responsive transcription factor 5
Cla010039	92.18	40.3367	-1.19236	Down	2.13e-07	6.36e-06	Glycosyl transferase family 17 protein
Cla010819	51.5667	22.56	-1.19267	Down	2.44e-06	5.69e-05	Ch-cobra
Cla001355	5.67	2.48	-1.19301	Down	0.0067072	0.0413139	NADH dehydrogenase
XLOC_019133	6.29	2.75	-1.19363	Down	0.00179528	0.015038	PREDICTED: upstream activation factor subunit UAF30 [Eucalyptus grandis]
Cla020787	6.96333	3.04333	-1.19413	Down	0.00358243	0.0258641	ATP-dependent zinc metalloprotease FtsH 2
Cla017942	159.45	69.66	-1.1947	Down	1.31e-05	0.000251482	Unknown Protein
Cla003747	31.68	13.83	-1.19577	Down	5.28e-05	0.000835971	Mitochondrial import inner membrane translocase subunit tim23
Cla008185	15.3867	6.71667	-1.19586	Down	0.000647489	0.00668096	Unknown Protein
Cla007731	3.65333	1.59333	-1.19717	Down	0.00144132	0.0125549	Pentatricopeptide repeat-containing protein
Cla009215	19.5167	8.49667	-1.19974	Down	0.000562109	0.00598561	Armadillo/beta-catenin-like repeats-containing protein
Cla015533	173.173	75.3767	-1.20003	Down	8.75e-06	0.000175897	Protein TIFY 3B
Cla009064	5.89	2.56333	-1.20025	Down	0.000620721	0.00649389	Transcription-repair coupling factor
Cla006407	32.6633	14.18	-1.20381	Down	1.61e-05	0.000302177	Os12g0581300 protein (Fragment)
Cla010153	66.9867	29.0667	-1.20451	Down	3.64e-06	8.09e-05	Homeobox-leucine zipper-like protein
Cla012516	62.22	26.9933	-1.20478	Down	4.31e-06	9.33e-05	Hydrolase alpha/beta fold family protein
Cla015853	3.73333	1.61667	-1.20744	Down	0.00360708	0.0259884	Chalcone synthase 6 protein
Cla014619	62.2	26.91	-1.20877	Down	9.78e-05	0.00140087	Nitrilase-associated protein
Cla020510	136.813	59.1533	-1.20968	Down	8.43e-08	2.8e-06	OTU domain-containing protein At3g57810
Cla018845	40.2967	17.42	-1.20992	Down	7.38e-07	1.93e-05	Gelsolin (Fragment)
Cla016707	18.1333	7.83667	-1.21033	Down	0.00083435	0.00816882	Bundle-sheath defective protein 2 family
Cla018597	153.883	66.4367	-1.21179	Down	9.36e-08	3.06e-06	DUF962 domain-containing protein
Cla019081	13.2933	5.73667	-1.21242	Down	4.42e-06	9.54e-05	Chromodomain-helicase-DNA-binding protein 1-like
Cla014886	3.18667	1.37333	-1.21437	Down	0.0010873	0.0100951	DCD (Development and Cell Death) domain protein
Cla011176	18.1167	7.80667	-1.21454	Down	0.00191903	0.0158586	RING zinc finger protein
Cla009775	85.7567	36.95	-1.21467	Down	8.42e-06	0.000169673	Katanin p60 ATPase-containing subunit A
Cla014789	84.23	36.1933	-1.21861	Down	1.57e-06	3.83e-05	Sulfate transporter
Cla006792	34.8233	14.95	-1.21991	Down	3.91e-05	0.000644528	RNA recognition motif-containing protein
Cla011457	832.68	357.387	-1.22028	Down	1.49e-06	3.65e-05	Glutathione peroxidase
Cla007544	316.32	135.363	-1.22455	Down	8.89e-07	2.29e-05	Auxin responsive protein
Cla015957	5.11	2.18667	-1.22459	Down	0.00357742	0.0258573	Unknown Protein
Cla021929	59.3033	25.3667	-1.22518	Down	2.11e-05	0.000380325	Receptor protein kinase-like protein
Cla018044	5.16667	2.21	-1.22519	Down	0.000359586	0.0041212	Pentatricopeptide repeat-containing protein
Cla003070	5.56	2.37333	-1.22817	Down	0.000261282	0.00315091	Peptidase M50 family protein
Cla020977	13.05	5.56333	-1.23003	Down	0.000510388	0.00551295	UDP-sugar transporter-like protein
Cla004803	243.193	103.67	-1.23011	Down	6.09e-07	1.62e-05	Unknown Protein
Cla011895	3.44333	1.46667	-1.23126	Down	0.00141308	0.0123638	Pentatricopeptide repeat protein PPR1106-17
Cla008177	26.21	11.1633	-1.23135	Down	3.77e-07	1.06e-05	Phosphomethylpyrimidine synthase
Cla019855	1.81333	0.77	-1.23571	Down	0.00111709	0.010301	TIR-NBS-LRR disease resistance protein
Cla003666	10.5867	4.48	-1.24068	Down	6.44e-05	0.000986825	Exostosin family protein
Cla014087	1.42667	0.603333	-1.24162	Down	0.003465	0.0251792	ABC transporter G family member 27
Cla001225	33.5767	14.1967	-1.24191	Down	8.1e-05	0.00119633	Os02g0225300 protein (Fragment)
Cla006197	4.50333	1.90333	-1.24247	Down	0.000777465	0.00768229	Homeobox-leucine zipper protein ATHB-14
Cla011494	272.04	114.957	-1.24273	Down	1.13e-05	0.00022118	SPX domain-containing membrane protein
Cla020345	62.4033	26.3433	-1.24419	Down	2.23e-08	8.3e-07	Unknown Protein
Cla022015	54.4633	22.9833	-1.2447	Down	3.8e-06	8.37e-05	Beta-glucosidase
Cla018787	30.3433	12.8	-1.24524	Down	8.84e-07	2.28e-05	Chaperone protein clpB
Cla017181	480.107	202.367	-1.24638	Down	2.63e-06	6.05e-05	Cysteine peptidase 2 cathepsin-B-like
Cla006048	3.81667	1.60667	-1.24824	Down	0.00359942	0.0259609	Ent-copalyl diphosphate synthase (Fragment)
Cla006292	37.05	15.58	-1.24978	Down	6.25e-06	0.00013132	Cytochrome c-type biogenesis protein ccmE
Cla021795	14.26	5.99333	-1.25054	Down	0.000377495	0.00429705	Pre-mRNA-splicing factor
Cla010133	63.48	26.6567	-1.25181	Down	3.7e-07	1.05e-05	Ca-transporting ATPase
Cla016558	257.853	108.227	-1.25249	Down	4.57e-07	1.26e-05	RNA-binding protein
Cla018830	334.953	140.56	-1.25277	Down	3.79e-07	1.07e-05	NADPH--cytochrome P450 reductase
Cla018928	4.68	1.96333	-1.2532	Down	0.000296896	0.00350746	Pentatricopeptide repeat-containing protein
Cla010836	52.0767	21.8033	-1.25609	Down	4.97e-07	1.36e-05	WD-40 repeat family protein
Cla015682	2.57333	1.07667	-1.25707	Down	0.00360525	0.0259844	Calcium-transporting ATPase 1
Cla021392	6.26667	2.61667	-1.25997	Down	0.000448531	0.00495287	Peptidyl-prolyl cis-trans isomerase cyclophilin type
Cla020519	1.08667	0.453333	-1.26127	Down	0.00244798	0.0192724	UDP-glycosyltransferase family protein
Cla015675	4.00333	1.67	-1.26135	Down	0.00448547	0.0305699	Fasciclin-like arabinogalactan family protein
Cla020706	132.013	55.06	-1.26161	Down	1.21e-06	3.02e-05	Nucleobase ascorbate transporter
Cla012286	1.80667	0.753333	-1.26197	Down	0.00232726	0.0184724	Pentatricopeptide repeat-containing protein
Cla022150	38.3967	16.01	-1.26201	Down	1.01e-05	0.000198628	TPR domain containing protein
Cla009986	57.6633	24.0367	-1.26242	Down	1.2e-06	3.01e-05	Exostosin-3
Cla012649	191.663	79.82	-1.26375	Down	1.87e-08	7.05e-07	Auxin responsive protein
Cla000304	44.8567	18.6367	-1.26718	Down	2.15e-08	8.08e-07	Pseudo-response regulator 5
Cla009065	5.97	2.47667	-1.26933	Down	0.000670334	0.00685395	Transcription-repair coupling factor
Cla018501	42.94	17.81	-1.26963	Down	0.000965441	0.0091821	MYB transcription factor
Cla017919	6.56667	2.72333	-1.26979	Down	0.00131495	0.0117105	Receptor kinase-like protein
Cla004386	20.4667	8.48333	-1.27057	Down	4.23e-06	9.2e-05	LETM1 and EF-hand domain-containing protein 1 mitochondrial
Cla012312	9.97667	4.13	-1.27242	Down	1.79e-05	0.000330648	WD repeat-containing protein 5 homolog
Cla010534	297.35	123.043	-1.273	Down	3.77e-08	1.34e-06	Lipid A export ATP-binding/permease protein MsbA
Cla010670	63.5467	26.26	-1.27495	Down	3.67e-05	0.000609748	LanC-like protein 2
Cla015947	179.613	74.18	-1.27579	Down	0.000214984	0.00267688	Membrane transporter D1
Cla023018	111.903	46.17	-1.27723	Down	9.75e-08	3.16e-06	UDP-glycosyltransferase
Cla016496	41.02	16.9167	-1.27788	Down	2.42e-05	0.000427558	Abhydrolase domain-containing protein FAM108C1
Cla014389	268.273	110.563	-1.27883	Down	7.26e-06	0.000150349	Metal ion binding protein
Cla020401	31.1933	12.8467	-1.27984	Down	0.00189444	0.0156745	Unknown Protein
Cla002645	5.87	2.41667	-1.28034	Down	7.38e-05	0.00110532	Inducer of CBF expression 1
Cla018579	170.73	70.2833	-1.28046	Down	2.73e-07	7.94e-06	Synaptosomal-associated protein 33
Cla022162	89.1267	36.68	-1.28086	Down	6.16e-06	0.0001297	AT-hook DNA-binding protein (Fragment)
Cla003620	8.11333	3.33667	-1.28189	Down	0.00102449	0.00961377	Lipase/serine esterase
Cla011877	2.44	1.00333	-1.28208	Down	0.00767538	0.0455762	At1g67050 (Fragment)
Cla016941	40.74	16.7	-1.2866	Down	1.88e-07	5.68e-06	Cyclin-dependent protein kinase-like
Cla018270	41.2633	16.8733	-1.29012	Down	0.000622995	0.00650762	Mitochondrial import inner membrane translocase subunit TIM14
XLOC_011914	11.4933	4.69667	-1.29109	Down	8.62e-05	0.00126308	-
Cla006441	67.43	27.5533	-1.29116	Down	0.000160013	0.00212203	Unknown Protein
Cla017533	73.43	29.9933	-1.29173	Down	5.16e-05	0.000819728	Unknown Protein
Cla014120	600.097	245.053	-1.2921	Down	1.21e-05	0.00023565	Unknown Protein
XLOC_015848	4.25333	1.73667	-1.29227	Down	0.000319043	0.00373001	DC1 domain-containing family protein [Populus trichocarpa]
Cla005602	10.9267	4.46	-1.29274	Down	9.78e-06	0.000193244	Pentatricopeptide repeat-containing protein
Cla009979	8.94667	3.65	-1.29345	Down	3.88e-06	8.53e-05	Receptor-like protein kinase
XLOC_000215	1.34	0.546667	-1.2935	Down	0.00295739	0.0222226	Retrovirus-related Pol polyprotein from transposon TNT 1-94 [Morus notabilis]
Cla016965	33.88	13.8	-1.29577	Down	6.39e-06	0.000133653	Oxidoreductase/ transition metal ion binding protein
Cla005390	19.1533	7.8	-1.29605	Down	8.2e-06	0.000165633	Solanesyl diphosphate synthase
Cla016646	503.313	204.837	-1.29698	Down	2.15e-06	5.07e-05	Unknown Protein
Cla018137	43.6933	17.77	-1.29797	Down	0.000632607	0.00657509	Laccase
Cla018007	31.07	12.6333	-1.29829	Down	1.03e-05	0.000203187	Mitochondrial carrier protein expressed
Cla016244	33.8933	13.7767	-1.29877	Down	7.46e-07	1.95e-05	Glycerol-3-phosphate acyltransferase
Cla017036	168.85	68.6267	-1.2989	Down	5.4e-05	0.000847284	ATP binding / ATPase/ nucleoside-triphosphatase/ nucleotide binding protein
Cla014150	78.3	31.7933	-1.30029	Down	1.97e-05	0.000359539	Unknown Protein
Cla012531	35.8933	14.5633	-1.30138	Down	4.54e-07	1.25e-05	Lipase family protein expressed
Cla017088	16.4567	6.67333	-1.30219	Down	1.2e-06	3.01e-05	Metal-dependent phosphohydrolase HD domain-containing protein
Cla020873	34.9833	14.1733	-1.30349	Down	0.000684706	0.00696581	Zinc finger family protein
Cla018232	243.923	98.8	-1.30384	Down	1.92e-06	4.6e-05	Inorganic pyrophosphatase-like protein
Cla000702	10.3433	4.18667	-1.30483	Down	5.18e-05	0.00082138	OTU domain-containing protein
Cla015356	3.36	1.35667	-1.30839	Down	0.00336355	0.0246361	Post-illumination chlorophyll fluorescence increase protein
Cla010360	9.41333	3.8	-1.30871	Down	2.88e-05	0.000497697	Unknown Protein
Cla011480	75.6267	30.4967	-1.31024	Down	2.62e-06	6.04e-05	Rhomboid family protein
Cla022121	129.29	52.1267	-1.31052	Down	5.57e-07	1.5e-05	At4g40080-like protein (Fragment)
XLOC_022447	66.48	26.7733	-1.31212	Down	7.31e-08	2.47e-06	PREDICTED: protein DEHYDRATION-INDUCED 19 homolog 4-like [Cucumis melo]
Cla010421	3.95667	1.59333	-1.31224	Down	0.00147243	0.0127875	Chaperone protein DnaJ
Cla016787	22.8333	9.18333	-1.31405	Down	0.000968271	0.00919359	SNW domain-containing protein 1
Cla005880	19.3367	7.77667	-1.31412	Down	0.00131431	0.0117099	BZip transcription factor
Cla020134	49.12	19.75	-1.31446	Down	2.56e-06	5.91e-05	SWIB/MDM2 domain containing protein
Cla002219	544.407	218.847	-1.31476	Down	2.28e-06	5.37e-05	Dehydration-responsive protein-like
Cla014416	194.93	78.2733	-1.31636	Down	3.01e-07	8.71e-06	Plastid-lipid-associated protein, chloroplastic
Cla007212	65.42	26.26	-1.31686	Down	1.91e-07	5.78e-06	UDP-galactose transporter 6
Cla000218	31.02	12.44	-1.31821	Down	7.13e-06	0.000148067	Helix-loop-helix DNA-binding domain containing protein expressed
Cla012852	11.29	4.52667	-1.31852	Down	1.79e-05	0.000330648	Pentatricopeptide repeat-containing protein
Cla005955	1.76333	0.706667	-1.3192	Down	0.00521149	0.0343306	Peptide transporter
Cla019951	17.6667	7.08	-1.31921	Down	0.00138094	0.0121436	Chaperone protein dnaJ
Cla019844	2.28	0.913333	-1.31982	Down	8.27e-05	0.00121874	Cc-nbs-lrr resistance protein
Cla014577	3.14667	1.26	-1.3204	Down	0.00136967	0.0120812	Pentatricopeptide repeat-containing protein
Cla014475	26.0167	10.41	-1.32147	Down	0.000137138	0.00186676	Receptor-like protein kinase
Cla015952	1.78333	0.713333	-1.32193	Down	0.00361008	0.0259915	Pentatricopeptide repeat-containing protein
Cla015127	30.2267	12.0767	-1.3236	Down	3.24e-09	1.41e-07	Lipase
Cla019256	46.9167	18.72	-1.32552	Down	1.32e-06	3.29e-05	Xanthine/uracil permease family protein
Cla000910	49.8133	19.82	-1.32957	Down	3.33e-09	1.45e-07	Chloroplast unusual positioning 1B
Cla021409	93.2233	37.09	-1.32966	Down	1.91e-06	4.58e-05	RPM1 interacting protein 4 transcript 2
Cla021298	38.75	15.38	-1.33314	Down	7.96e-07	2.08e-05	Kinesin
Cla002979	2.73333	1.08333	-1.33518	Down	0.000647013	0.00667944	Pentatricopeptide repeat protein 65
XLOC_016093	1.81667	0.72	-1.33522	Down	0.00238036	0.0188276	PREDICTED: protein AF-9 isoform X1 [Populus euphratica]
Cla023107	243.763	96.5933	-1.33549	Down	2.53e-08	9.32e-07	Class III homeodomain leucine zipper protein
Cla009795	28.0967	11.1267	-1.33638	Down	4.99e-07	1.36e-05	Solanesyl diphosphate synthase
Cla023321	5.60667	2.22	-1.33658	Down	8.29e-05	0.00121899	UNE1-like protein
Cla008746	89.5167	35.4267	-1.33732	Down	6.14e-09	2.56e-07	Kelch repeat-containing F-box family protein
XLOC_019060	9.53	3.77	-1.33791	Down	5.08e-05	0.000810984	PREDICTED: knob-associated histidine-rich protein-like [Cucumis melo]
Cla003071	30.88	12.2067	-1.339	Down	3.82e-08	1.36e-06	Rhodopsin-like receptor
Cla008596	2.53333	1	-1.34104	Down	0.000174689	0.00227567	Pentatricopeptide repeat-containing protein
Cla015276	51.7233	20.4033	-1.34201	Down	2.98e-08	1.09e-06	Homeobox-leucine zipper protein 14
Cla010663	54.7967	21.5833	-1.34417	Down	2.23e-05	0.000397246	Unknown Protein
Cla003930	131.537	51.7833	-1.34491	Down	2.58e-05	0.000452065	mRNA clone RTFL01-48-C04
Cla019884	119.59	46.9767	-1.34808	Down	1.47e-06	3.61e-05	Peroxisomal carrier protein
Cla010162	1.78333	0.7	-1.34915	Down	0.0042629	0.0294975	SNF1-related protein kinase regulatory subunit gamma-1-like
Cla017055	48.5967	19.0433	-1.35157	Down	4.26e-07	1.19e-05	AN1-type zinc finger protein 2B
Cla013766	43.8567	17.1633	-1.35347	Down	5.42e-07	1.47e-05	Auxin response factor 10
Cla023258	73.2867	28.67	-1.35401	Down	7.1e-07	1.87e-05	Methyltransferase family protein
Cla008239	44.39	17.3633	-1.35419	Down	8.06e-07	2.1e-05	Glucan endo-1 3-beta-glucosidase
Cla015570	28.2167	11.03	-1.35511	Down	0.000272148	0.00326641	Unknown Protein
Cla016830	2.86667	1.12	-1.35588	Down	0.00207652	0.0168986	cDNA clone J023106B01 full insert sequence
Cla021896	116.043	45.3233	-1.35634	Down	2.27e-07	6.73e-06	Actin cross-linking protein
Cla006279	7.60667	2.97	-1.3568	Down	0.000532479	0.005703	Receptor protein kinase-like protein
Cla004353	38.7067	15.0933	-1.35867	Down	1.52e-07	4.71e-06	1-aminocyclopropane-1-carboxylate oxidase 1
Cla010656	7.09333	2.76333	-1.36005	Down	1.37e-06	3.38e-05	Unknown Protein
Cla014689	11.7	4.55667	-1.36046	Down	9.01e-06	0.000180081	Peptide chain release factor
Cla010685	5.69333	2.21667	-1.36088	Down	0.00204708	0.0167328	Unknown Protein
Cla023445	129.157	50.2	-1.36336	Down	3.71e-07	1.05e-05	Kelch-like protein
Cla014422	40.1667	15.61	-1.36353	Down	9.93e-06	0.000195858	ATPase AAA family protein
XLOC_002272	16.66	6.47	-1.36455	Down	0.000190234	0.00242524	Heavy metal transport/detoxification superfamily protein isoform 1 [Theobroma cacao]
Cla015901	2.71333	1.05333	-1.3651	Down	0.00181129	0.0151471	Cysteine proteinase cathepsin F
Cla020225	22.4	8.67667	-1.36829	Down	4.74e-05	0.000762482	Ycf36 protein
Cla020392	35.5667	13.7733	-1.36865	Down	3.95e-06	8.66e-05	Ethylene responsive transcription factor 2a
Cla007804	25.6133	9.90333	-1.37091	Down	5.07e-06	0.000108302	Os06g0207500 protein (Fragment)
Cla023248	315.83	122.067	-1.37148	Down	7.9e-09	3.2e-07	Amine oxidase family protein
Cla022616	211.193	81.5767	-1.37234	Down	7.42e-06	0.000153149	Subtilisin-like protease
Cla002657	0.863333	0.333333	-1.37295	Down	0.00680099	0.0417902	Amino acid transporter
Cla006209	33.04	12.7567	-1.37296	Down	8.06e-08	2.68e-06	Multidrug resistance protein mdtK
Cla018488	9.75667	3.76667	-1.3731	Down	0.00194332	0.0160202	Protein kinase-like protein
XLOC_001131	5.39333	2.08	-1.37459	Down	0.000300907	0.00354452	PREDICTED: origin recognition complex subunit 3 [Cucumis melo]
Cla017075	39.81	15.3433	-1.37552	Down	2.4e-07	7.07e-06	Unknown Protein
Cla001832	62.3367	24.0233	-1.37564	Down	2.05e-07	6.14e-06	P-loop containing nucleoside triphosphate hydrolase family protein-like protein
Cla021343	12.7867	4.92333	-1.37693	Down	0.000708136	0.00713975	Cyclin-dependent kinase
Cla003132	6.30333	2.42667	-1.37714	Down	0.00087452	0.00848435	Hydrolase alpha/beta fold family protein
Cla004033	9.20667	3.54333	-1.37757	Down	0.00133745	0.0118692	Unknown Protein
Cla004988	8.35333	3.21333	-1.37828	Down	0.00610132	0.0385375	Unknown Protein
Cla006172	12.7767	4.91333	-1.37874	Down	5.35e-05	0.000842821	Pectinacetylesterase like protein (Fragment)
Cla018499	15.3767	5.90667	-1.38033	Down	9.86e-06	0.000194603	Receptor protein kinase
Cla005625	153.173	58.7567	-1.38234	Down	1.27e-09	5.93e-08	Zinc knuckle domain-containing protein
Cla016175	4.81	1.84333	-1.38372	Down	0.00720683	0.0435327	Zinc finger protein LSD1
Cla000709	20.7367	7.94333	-1.38437	Down	0.00518364	0.0342026	Lipase
Cla018075	23.12	8.85333	-1.38485	Down	0.000164482	0.00216353	Abscisic acid receptor PYR1
Cla012899	6.41	2.45333	-1.38558	Down	0.000116998	0.00162977	BTB/POZ domain-containing protein At1g30440
Cla013940	37.75	14.4433	-1.38607	Down	9.23e-06	0.000183981	Tlc domain-containing protein 2
Cla007674	16.7767	6.41333	-1.38731	Down	0.000318853	0.00372993	Glutamate receptor
Cla017457	23.9833	9.16	-1.38861	Down	3.11e-08	1.13e-06	Kinesin-like protein 73641-79546
Cla008643	63.1967	24.1067	-1.39042	Down	9.41e-08	3.07e-06	ATP-dependent zinc metalloprotease FtsH 3
XLOC_024112	3	1.14333	-1.39172	Down	0.00165796	0.0141073	-
Cla003176	126.673	48.2567	-1.39231	Down	2.62e-09	1.16e-07	E3 ubiquitin-protein ligase BRE1-like 2
Cla014022	11.3933	4.34	-1.39242	Down	0.00123321	0.0111488	BTB/POZ and TAZ domain-containing protein 4
Cla014077	106.757	40.6133	-1.3943	Down	1.84e-08	6.96e-07	Glycogen synthase
Cla010935	68.6833	26.12	-1.39481	Down	6.78e-09	2.78e-07	Nucleotide/nucleic acid binding protein
Cla013635	61.7767	23.47	-1.39624	Down	4.36e-08	1.53e-06	IFA-binding protein-like
Cla012773	2.15333	0.816667	-1.39875	Down	0.00565073	0.0363856	Peptidyl-prolyl cis-trans isomerase
Cla008804	14.24	5.4	-1.39892	Down	0.00138939	0.0121916	Unknown Protein
Cla005398	47.02	17.81	-1.40059	Down	1.65e-05	0.000308146	Heme-binding protein 2
Cla020177	1.71667	0.65	-1.4011	Down	0.00307587	0.0229489	Pentatricopeptide repeat-containing protein
Cla013741	16.7667	6.34333	-1.40228	Down	1.82e-06	4.4e-05	Single-stranded nucleic acid binding R3H domain protein
Cla010827	371.693	140.503	-1.40351	Down	1.71e-07	5.24e-06	Receptor-like kinase
Cla013472	4.38667	1.65667	-1.40484	Down	0.00292247	0.0220266	Molybdenum cofactor sulfurase
Cla010143	90.2267	34.0667	-1.40519	Down	6.1e-08	2.1e-06	Chaperone protein DnaJ
Cla007982	34.2667	12.91	-1.40832	Down	1.19e-07	3.79e-06	BZIP transcription factor
Cla014029	3.86	1.45333	-1.40924	Down	0.00184771	0.0153756	MYB transcription factor (Fragment)
Cla020346	51.6267	19.4333	-1.40958	Down	9.72e-10	4.67e-08	Receptor-like protein kinase At5g59670
Cla012610	2.14667	0.806667	-1.41205	Down	0.000402949	0.00453339	Pentatricopeptide repeat-containing protein
Cla006838	358.053	134.43	-1.41332	Down	2.47e-07	7.24e-06	Calpain-2 catalytic subunit
Cla020537	4.69667	1.76333	-1.41333	Down	1.36e-05	0.000260493	Pentatricopeptide repeat-containing protein
Cla011761	369.217	138.613	-1.4134	Down	4.71e-09	2.01e-07	NAC domain protein IPR003441
Cla015538	145.26	54.2933	-1.41979	Down	2.32e-07	6.83e-06	Unknown Protein
Cla021483	7.74	2.88667	-1.42293	Down	1.2e-05	0.000232763	Pentatricopeptide repeat-containing protein
Cla008729	29.6433	11.0533	-1.42323	Down	5.91e-07	1.58e-05	Inter-alpha-trypsin inhibitor heavy chain H3
Cla015602	27.7633	10.35	-1.42355	Down	3.07e-06	6.94e-05	Anoctamin-like protein
Cla004345	4.79333	1.78667	-1.42376	Down	0.00607247	0.0384186	ELF4 protein
Cla006427	23.8067	8.84667	-1.42816	Down	0.000679699	0.00693225	Unknown Protein
Cla008560	5.38667	1.99	-1.43662	Down	2.61e-05	0.000456163	ABC transporter G family member 15
Cla004356	71.3	26.3167	-1.43793	Down	4.85e-09	2.06e-07	Omega-3 fatty acid desaturase
Cla010358	11.5633	4.26333	-1.4395	Down	8.69e-05	0.00127229	RNA methyltransferase RsmD family
Cla012360	94.5733	34.85	-1.44027	Down	1.01e-08	3.98e-07	PHD finger family protein (Fragment)
Cla007245	2.44333	0.9	-1.44085	Down	0.00203935	0.0166763	Phosphoribosylformylglycinamidine synthase
XLOC_000971	3.06	1.12667	-1.44147	Down	0.00241397	0.0190564	-
Cla013890	5.41667	1.99333	-1.44222	Down	0.00205718	0.0167883	Receptor-like protein kinase At3g21340
Cla004740	6.62333	2.43	-1.4466	Down	0.00316271	0.0234534	DNA polymerase
Cla008478	71.2533	26.14	-1.4467	Down	4.09e-09	1.76e-07	Integral membrane protein like
XLOC_020385	6.54333	2.39667	-1.449	Down	1.45e-10	8.08e-09	DNA/RNA polymerases superfamily protein [Theobroma cacao]
Cla002075	230.86	84.53	-1.44948	Down	6.27e-06	0.000131603	Glutaredoxin
Cla018922	4.76333	1.74333	-1.45012	Down	0.000162892	0.00214679	Nuclear localized protein 1
Cla000464	13.4033	4.89	-1.45469	Down	3.35e-05	0.000567527	Receptor-like kinase
Cla020592	14.83	5.39667	-1.45838	Down	8.62e-06	0.00017359	Serine carboxypeptidase-like 5
Cla018293	23.6367	8.6	-1.45862	Down	1.9e-06	4.55e-05	Auxin response factor 10
Cla016515	27.1467	9.87667	-1.45868	Down	3.39e-08	1.22e-06	Hydrolase alpha/beta fold family protein
Cla000561	63.5333	23.0767	-1.46108	Down	4.21e-08	1.48e-06	Homology to unknown gene
Cla023311	116.31	42.1433	-1.4646	Down	2.45e-07	7.19e-06	Receptor-like protein kinase
Cla021949	4017.65	1449.2	-1.4711	Down	6.05e-08	2.08e-06	Dehydrin
Cla005511	16.68	6.01333	-1.47188	Down	0.00236623	0.0187305	Unknown Protein
Cla010209	76.7867	27.6767	-1.47219	Down	1.86e-11	1.24e-09	Xenotropic and polytropic retrovirus receptor 1 homolog
Cla017638	277.613	100.06	-1.47221	Down	1.68e-07	5.16e-06	Harpin-induced protein-like (Fragment)
Cla016025	5.58667	2.01333	-1.4724	Down	0.000729277	0.00729493	CBS domain-containing protein-like
Cla020945	36.1933	13.03	-1.47389	Down	1.7e-07	5.21e-06	Chaperone protein DnaJ
Cla008417	11.75	4.23	-1.47393	Down	9.06e-06	0.000180956	Os12g0554100 protein (Fragment)
Cla006735	269.873	97.0433	-1.47558	Down	5.13e-07	1.4e-05	Inorganic pyrophosphatase
Cla007835	92.31	33.1367	-1.47806	Down	8.12e-09	3.27e-07	Magnesium transporter MRS2-4
Cla017006	30.84	11.0667	-1.47858	Down	1.63e-05	0.000304236	Amino acid transporter family protein
Cla010956	3.30333	1.18333	-1.48107	Down	0.00119247	0.010858	NAD-dependent epimerase/dehydratase
Cla010012	13.8433	4.93667	-1.48758	Down	4.4e-06	9.5e-05	WD repeat-containing protein 48 homolog
Cla000516	219.86	78.25	-1.49042	Down	1.71e-08	6.49e-07	Squamosa promoter binding protein-like 1
XLOC_016580	15.97	5.68	-1.4914	Down	1.93e-06	4.62e-05	-
Cla018385	45.2433	16.0867	-1.49184	Down	6.66e-08	2.27e-06	GDSL esterase/lipase
Cla019643	162.777	57.8367	-1.49284	Down	2.81e-09	1.24e-07	U-box domain-containing protein 10
Cla006549	154.01	54.71	-1.49315	Down	1.03e-09	4.91e-08	Receptor-like protein kinase At3g21340
Cla014208	43.4533	15.4167	-1.49498	Down	5.48e-08	1.89e-06	Methyltransferase
Cla022670	246.103	87.23	-1.49637	Down	6.78e-09	2.78e-07	Ferrochelatase
Cla013557	133.207	47.2067	-1.4966	Down	6.25e-10	3.15e-08	Cyclin-dependent protein kinase-like
Cla021036	133.467	47.1733	-1.50044	Down	9.65e-09	3.82e-07	Serine/threonine protein phosphatase
Cla014122	9.00667	3.18333	-1.50046	Down	0.000742405	0.00740799	Mate efflux family protein
Cla017627	47.4967	16.7867	-1.50051	Down	9.44e-08	3.07e-06	NC domain-containing protein
Cla015516	49.5233	17.4933	-1.5013	Down	2.21e-08	8.27e-07	Harpin-induced protein
Cla010192	37.49	13.2367	-1.50197	Down	7.72e-08	2.59e-06	Dof zinc finger protein
Cla018135	9.17	3.23667	-1.50241	Down	0.00242207	0.0190961	Fructose-1 6-bisphosphatase class 1
Cla016499	93.4167	32.94	-1.50384	Down	5.75e-10	2.93e-08	Receptor-like kinase
Cla010134	85.53	30.15	-1.50427	Down	8.98e-08	2.96e-06	cDNA clone J075153F01 full insert sequence
Cla015413	32.68	11.5167	-1.50468	Down	0.000184636	0.00237026	D-glycerate 3-kinase
Cla014420	58.6767	20.6367	-1.50758	Down	2.83e-09	1.25e-07	ATPase AAA family protein
Cla018014	35.64	12.5033	-1.51118	Down	8.97e-08	2.96e-06	Ammonium transporter
Cla020675	17.9633	6.29333	-1.51316	Down	1.22e-07	3.86e-06	Alpha-amylase
Cla020470	2.37	0.83	-1.5137	Down	0.000186689	0.00239056	Unknown Protein
Cla005049	11.5067	4.02667	-1.51481	Down	1.19e-06	2.98e-05	Pentatricopeptide repeat-containing protein
Cla013558	2.50667	0.876667	-1.51567	Down	0.00462361	0.0313115	Cyclin-dependent protein kinase-like
Cla007779	32.7033	11.43	-1.51661	Down	3.42e-05	0.000578089	Limonene synthase
Cla007589	18.7433	6.54333	-1.51828	Down	4.41e-07	1.22e-05	11S globulin seed storage protein (Fragment)
Cla015169	46.6833	16.28	-1.51981	Down	1.67e-05	0.000310726	Unknown Protein
Cla023312	67.67	23.59	-1.52034	Down	1.08e-11	7.59e-10	Receptor-like protein kinase
Cla016702	352.017	122.523	-1.52259	Down	1.86e-07	5.63e-06	F-box/LRR-repeat protein
Cla009580	20.32	7.07	-1.52312	Down	2.76e-06	6.33e-05	Methionine import ATP-binding protein MetN
Cla022983	102.087	35.51	-1.5235	Down	3.84e-09	1.66e-07	U-box domain-containing protein
Cla013775	33.7433	11.7167	-1.52604	Down	6.86e-07	1.81e-05	Patatin-like protein 6
XLOC_023997	7.25	2.50667	-1.53221	Down	1.41e-05	0.000268862	-
Cla001623	68.82	23.7833	-1.53288	Down	0.000148555	0.00199806	Pathogenesis-related protein 1a
Cla017604	161.383	55.6567	-1.53587	Down	9.75e-10	4.67e-08	cDNA clone J023119C16 full insert sequence
Cla004348	45.2233	15.5233	-1.54263	Down	3.62e-11	2.26e-09	Receptor kinase-like protein
Cla019136	65.6867	22.5267	-1.54397	Down	2.51e-10	1.35e-08	Pentatricopeptide repeat-containing protein
Cla015748	39.2867	13.4633	-1.545	Down	4.49e-09	1.92e-07	Glycosyltransferase
Cla020414	31.9567	10.9367	-1.54694	Down	3.29e-08	1.19e-06	Receptor-like kinase
XLOC_001171	28.4	9.71333	-1.54785	Down	1.22e-09	5.7e-08	ORF40u [Pinus koraiensis]
Cla014961	4.57667	1.56	-1.55275	Down	0.000593612	0.00627824	Receptor protein kinase-like protein
XLOC_011808	20.5433	6.99667	-1.55393	Down	0.000174297	0.00227202	beta-glucosidase, partial [Citrullus lanatus]
Cla020484	90.6433	30.82	-1.55633	Down	0.00105538	0.00984285	Subtilisin-like protease C1
Cla017675	2.99333	1.01667	-1.55791	Down	0.000226334	0.00279591	Pentatricopeptide repeat protein 65
Cla014712	57.52	19.44	-1.56504	Down	2.38e-09	1.06e-07	Uncharacterized RNA-binding protein C23E6.01c
Cla008832	63.0067	21.29	-1.56533	Down	7.77e-10	3.8e-08	Lysine-specific demethylase 5A
Cla019435	5.42	1.82667	-1.56908	Down	0.000219706	0.00272398	Mate efflux family protein
Cla012720	4.84667	1.63333	-1.56917	Down	0.000133725	0.0018289	Delta 9 acyl-lipid desaturase
Cla018460	15.1867	5.11667	-1.56953	Down	1.33e-05	0.000254024	Predicted steroid reductase (ISS) (Fragment)
Cla005406	22.22	7.48	-1.57075	Down	7.26e-06	0.000150349	DUF250 domain membrane protein
Cla007591	302.407	101.757	-1.57137	Down	3.11e-10	1.66e-08	Kinase family protein
Cla006212	53.3233	17.8967	-1.57508	Down	5.37e-05	0.000843451	Ethylene-responsive transcription factor 10
Cla017903	272.657	91.51	-1.57508	Down	2.47e-10	1.33e-08	Pyrimidine 5&apos-nucleotidase
Cla017003	5.47	1.83333	-1.57707	Down	0.000115507	0.00161233	ATP-dependent zinc metalloprotease FtsH
Cla020900	211.997	70.9667	-1.57883	Down	8.42e-08	2.8e-06	Homeobox-leucine zipper protein 9
Cla010002	37.3667	12.49	-1.58098	Down	2.11e-10	1.15e-08	Regulator of G-protein signaling 1
Cla015181	12.81	4.27667	-1.58271	Down	0.000330577	0.00384272	Peroxidase 1
Cla013636	21.49	7.17333	-1.58295	Down	3.93e-05	0.000646736	Ankyrin repeat family protein-like
Cla022362	36.15	12.06	-1.58377	Down	1.25e-07	3.95e-06	WRKY transcription factor 3
Cla022951	38.51	12.8467	-1.58384	Down	3.12e-08	1.14e-06	Dehydrogenase/reductase SDR family member 4-like 2
Cla017952	8.01	2.66667	-1.58676	Down	0.000100409	0.00143212	SOUL heme-binding-like protein
Cla019406	20.1167	6.69667	-1.58688	Down	8.82e-06	0.000176968	Pyruvate, phosphate dikinase regulatory protein 2
Cla012522	33.3667	11.1033	-1.58741	Down	2.06e-05	0.000371507	Unknown Protein
Cla023256	5.77333	1.92	-1.5883	Down	3.56e-07	1.01e-05	Receptor-like kinase
Cla001338	4.12	1.36667	-1.59198	Down	0.00137731	0.0121303	Equilibrative nucleoside transporter
Cla009737	1.71	0.566667	-1.59342	Down	0.00410514	0.0286212	Unknown Protein
Cla006070	69.1533	22.8667	-1.59655	Down	1.39e-08	5.39e-07	Unknown Protein
Cla004596	348.543	115.187	-1.59736	Down	3.06e-09	1.34e-07	Early-responsive to dehydration stress protein (ERD4)
Cla014585	59.49	19.54	-1.60622	Down	6.31e-11	3.79e-09	U-box domain-containing protein 5
Cla010858	144.4	47.25	-1.61168	Down	3.97e-08	1.4e-06	Pentatricopeptide repeat-containing protein (Fragment)
Cla010100	56.53	18.4867	-1.61253	Down	1.59e-11	1.08e-09	Potassium transporter
Cla004538	20.6433	6.74333	-1.61414	Down	6.1e-07	1.62e-05	AP2-like ethylene-responsive transcription factor
Cla014157	27.1333	8.86333	-1.61415	Down	6.46e-08	2.22e-06	Unknown Protein
Cla016582	129.19	42.0633	-1.61886	Down	1.84e-09	8.43e-08	Chaperone protein dnaJ 10
Cla015208	17.2867	5.62333	-1.62016	Down	0.000218071	0.00270536	Unknown Protein
Cla020903	120.35	39.1267	-1.62101	Down	2.49e-08	9.21e-07	Squalene monooxygenase
Cla008415	480.8	155.593	-1.62766	Down	7.21e-08	2.45e-06	Dehydration-responsive family protein
Cla015332	10.6633	3.45	-1.62799	Down	0.000551983	0.00588704	Ethylene-responsive transcription factor 7
Cla000813	6.83333	2.21	-1.62854	Down	0.00334695	0.0245499	Homeobox transcription factor KN4 (Fragment)
Cla020939	1	0.323333	-1.62891	Down	0.00619983	0.0390297	ArfGap/RecO-like zinc finger domain-containing protein
Cla017758	4.76667	1.54	-1.63005	Down	0.00424606	0.0294223	1-aminocyclopropane-1-carboxylate oxidase 5
Cla014396	198.24	63.96	-1.63201	Down	7.99e-11	4.67e-09	GRAS family transcription factor
Cla022539	45.8467	14.7833	-1.63285	Down	4.58e-09	1.95e-07	Protein serine/threonine kinase
Cla023014	405.827	130.643	-1.63523	Down	8.8e-10	4.28e-08	Leucine Rich Repeat family protein expressed
Cla012281	47.6167	15.3233	-1.63574	Down	3.64e-10	1.91e-08	Potassium channel
Cla011177	276.557	88.9233	-1.63694	Down	1.1e-09	5.23e-08	Charged multivesicular body protein 2a
Cla002730	17.86	5.74	-1.63761	Down	2.04e-05	0.000369212	Unknown Protein
Cla019767	61.8067	19.81	-1.64153	Down	4.5e-08	1.58e-06	Unknown Protein
Cla019941	13.3233	4.27	-1.64165	Down	0.000684633	0.00696581	F-box family protein
Cla007722	6.53333	2.09333	-1.64202	Down	0.00693674	0.0422914	Wound induced protein
Cla014149	101.207	32.4233	-1.6422	Down	1.74e-11	1.17e-09	Mitochondrial proteins import receptor (Fragment)
XLOC_012647	4.83	1.54667	-1.64286	Down	4.53e-06	9.76e-05	PREDICTED: probable ubiquitin-like-specific protease 2B isoform X2 [Cucumis melo]
Cla016734	4.36667	1.39667	-1.64454	Down	0.00157094	0.0134873	AT3g15630/MSJ11_3
Cla015177	8.56	2.73667	-1.64519	Down	7.24e-05	0.0010876	3 beta-hydroxysteroid dehydrogenase
Cla016508	33.82	10.8	-1.64685	Down	5.46e-08	1.89e-06	Mitochondrial carrier protein
Cla018064	106.287	33.9333	-1.64719	Down	2.08e-07	6.24e-06	Calmodulin-like protein
Cla001349	152.337	48.57	-1.64913	Down	5.57e-07	1.5e-05	F-box family protein
Cla009803	111.667	35.6	-1.64925	Down	5.2e-09	2.19e-07	Early-responsive to dehydration stress protein (ERD4)
Cla006628	221.587	70.57	-1.65074	Down	5.16e-10	2.64e-08	Receptor-like kinase
Cla013732	17.1867	5.46667	-1.65256	Down	2.02e-05	0.000365955	Ras-related protein Rab-18
XLOC_019539	2.03667	0.646667	-1.65512	Down	0.000352942	0.00405854	PREDICTED: DEAD-box ATP-dependent RNA helicase 18 [Cucumis sativus]
Cla007658	3.61333	1.14667	-1.65588	Down	0.000619879	0.00648919	C4-dicarboxylate transporter/malic acid transport family protein
XLOC_010751	0.883333	0.28	-1.65753	Down	0.0054564	0.035494	-
Cla002256	34.1067	10.8033	-1.65858	Down	1.67e-07	5.15e-06	Unknown Protein
Cla021889	27.9367	8.81667	-1.66385	Down	4.3e-08	1.51e-06	Receptor-like protein kinase At3g21340
Cla010446	13.0233	4.1	-1.6674	Down	0.000279243	0.00332992	Cellulose synthase
Cla008692	31.32	9.84	-1.67035	Down	1.31e-10	7.34e-09	RING/FYVE/PHD zinc finger-containing protein
Cla017158	1.38667	0.433333	-1.67807	Down	0.00153638	0.0132409	3-ketoacyl-CoA synthase
Cla018698	88.6667	27.7067	-1.67816	Down	2.27e-07	6.73e-06	Unknown Protein
Cla009724	15.59	4.86333	-1.6806	Down	4.06e-07	1.14e-05	Protein tyrosine kinase
Cla018238	2.42667	0.756667	-1.68125	Down	0.000350233	0.00403424	Pentatricopeptide repeat-containing protein
Cla021479	65.3167	20.36	-1.68171	Down	9.25e-11	5.35e-09	Auxin responsive protein
Cla009799	236.37	73.6667	-1.68196	Down	5.47e-11	3.32e-09	Remorin family protein
Cla005457	130.317	40.61	-1.68211	Down	1.31e-06	3.25e-05	Cytochrome P450
Cla020597	15.9933	4.98	-1.68325	Down	8.32e-07	2.16e-05	Unknown Protein
Cla009754	21.4133	6.66667	-1.68347	Down	4.07e-05	0.00066667	Receptor-like kinase
Cla023259	1.21333	0.376667	-1.68762	Down	0.000361738	0.00413858	Pentatricopeptide repeat-containing protein
Cla002550	53.2367	16.5233	-1.68792	Down	9.15e-09	3.65e-07	Vacuolar cation/proton exchanger 2
Cla017177	118.013	36.5133	-1.69245	Down	1.26e-09	5.91e-08	Glucan endo-1 3-beta-glucosidase 5
Cla003286	80.1033	24.7067	-1.69696	Down	6.55e-08	2.24e-06	Multidrug resistance protein ABC transporter family
Cla017639	3.68667	1.13333	-1.70174	Down	0.0045429	0.0308887	Harpin-induced protein-like (Fragment)
XLOC_009765	2.2	0.673333	-1.70811	Down	0.00565735	0.036405	copia LTR rider [Solanum lycopersicum]
XLOC_001278	24.4833	7.48	-1.71069	Down	7.53e-08	2.54e-06	-
Cla004318	69.97	21.37	-1.71115	Down	6.89e-08	2.35e-06	Solute carrier family 35 member E1
Cla008919	135.767	41.4133	-1.71296	Down	7.26e-09	2.95e-07	Aspartyl protease-like protein
Cla015950	17.7433	5.40667	-1.71447	Down	2.17e-09	9.77e-08	Membrane transporter D1
Cla016840	1.39	0.423333	-1.71522	Down	0.00278119	0.0212526	Lycopene cyclase
Cla014556	105.867	32.2033	-1.71697	Down	3e-10	1.6e-08	Whsc1 protein (Fragment)
Cla005530	34.4033	10.46	-1.71767	Down	2.46e-06	5.72e-05	Xyloglucan endotransglucosylase/hydrolase 1
Cla011385	14.88	4.52	-1.71898	Down	1.86e-07	5.65e-06	Protein-tyrosine kinase 6
Cla019834	19.5567	5.93	-1.72156	Down	1.65e-09	7.62e-08	Esterase/lipase/thioesterase family protein
Cla018185	2.13333	0.646667	-1.72202	Down	6.23e-05	0.00096034	Receptor-like protein kinase At3g21340
Cla020413	127.193	38.5533	-1.7221	Down	6.57e-09	2.72e-07	Protein phosphatase 2C-like
Cla019559	99.04	29.8633	-1.72964	Down	5.22e-15	5.98e-13	Chitinase
Cla010594	4.06	1.21667	-1.73855	Down	0.00164239	0.0140177	Unknown Protein
Cla022523	61.8267	18.49	-1.74148	Down	9.45e-11	5.43e-09	Zinc ion binding protein
Cla018490	2.50667	0.746667	-1.74723	Down	0.00308814	0.0230091	Calmodulin-binding protein (Fragment)
Cla011028	62.9667	18.75	-1.7477	Down	9.21e-11	5.34e-09	Synaptotagmin 7 (Fragment)
Cla022374	1.31	0.39	-1.74802	Down	0.000587208	0.00622674	Pentatricopeptide repeat protein 77
Cla019869	8.66667	2.58	-1.74811	Down	4.58e-05	0.000741161	Kunitz trypsin inhibitor 4
XLOC_011210	1.55667	0.463333	-1.74834	Down	0.00142848	0.0124665	-
Cla014185	64.64	19.2367	-1.74857	Down	1.56e-08	5.99e-07	ABC-1 domain protein
Cla019454	77.72	23.02	-1.7554	Down	6.97e-11	4.13e-09	Membrane transporter D1
Cla016402	16	4.72333	-1.76019	Down	3.29e-06	7.38e-05	GCN5-related N-acetyltransferase
Cla010550	214.847	63.3133	-1.76273	Down	5.3e-09	2.22e-07	Nucleotide sugar epimerase
Cla023139	155.813	45.9067	-1.76304	Down	2.85e-13	2.42e-11	Beta-1 3-galactosyltransferase 6
Cla017645	7.45667	2.19667	-1.76321	Down	0.000112576	0.0015823	Cytokinin riboside 5&apos-monophosphate phosphoribohydrolase LOG3
XLOC_000697	3.03667	0.893333	-1.76522	Down	0.000598015	0.00631823	-
Cla008812	24.25	7.10667	-1.77074	Down	4.02e-06	8.8e-05	Unknown Protein
Cla019495	75.3433	22.0367	-1.77357	Down	1.28e-07	4.01e-06	CBS domain-containing protein
Cla020485	45.4233	13.24	-1.77853	Down	3.08e-08	1.13e-06	Unknown Protein
Cla014021	5.65	1.64667	-1.7787	Down	0.00390825	0.0276421	Formin-like protein 6
Cla010096	22.6233	6.59	-1.77946	Down	1.25e-05	0.0002414	Xyloglucan endotransglucosylase/hydrolase 2
Cla001141	1.76333	0.513333	-1.78034	Down	0.00374445	0.0267691	AT5g06970/MOJ9_14
Cla008466	3.86333	1.12333	-1.78206	Down	0.00199633	0.0163509	Unknown Protein
Cla022105	79.6067	23.09	-1.78562	Down	4.18e-10	2.16e-08	Bifunctional arginine demethylase and lysyl-hydroxylase JMJD6
Cla022534	11.7267	3.4	-1.78619	Down	7.64e-08	2.57e-06	Nitrate transporter
Cla009239	141.267	40.9233	-1.78743	Down	1.87e-10	1.03e-08	Phosphatase 2C family protein
Cla002753	2.66	0.77	-1.7885	Down	0.000470668	0.00515621	Flavin-containing monooxygenase family protein
Cla019167	210.17	60.6867	-1.79211	Down	3.14e-12	2.33e-10	Calmodulin binding protein-like protein (Fragment)
Cla023407	35.1467	10.1467	-1.79238	Down	4.77e-09	2.03e-07	NAC domain protein
Cla009398	221.957	64.05	-1.79301	Down	3.03e-12	2.26e-10	Membrane transporter D1
Cla021227	11.5067	3.32	-1.79321	Down	5.06e-08	1.76e-06	ARID/BRIGHT DNA-binding domain-containing protein/ELM2 domain-containing protein/Myb-like DNA-binding domain-containing protein
Cla014762	172.733	49.58	-1.80072	Down	7.76e-10	3.8e-08	Cyclin family protein
Cla013700	16.6633	4.77333	-1.80361	Down	2.18e-08	8.16e-07	Major facilitator superfamily MFS_1
Cla006961	25.0933	7.18667	-1.80391	Down	1.5e-05	0.000282547	Dihydroflavonol 4-reductase
Cla018816	654.337	187.393	-1.80396	Down	5.42e-11	3.3e-09	Xyloglucan endotransglucosylase/hydrolase
Cla007464	2.80667	0.803333	-1.80479	Down	5.48e-05	0.000857395	Pentatricopeptide repeat-containing protein
Cla020672	33.8333	9.68333	-1.80487	Down	1.24e-08	4.84e-07	Coenzyme Q-binding protein COQ10 homolog, mitochondrial
Cla023347	2.01667	0.576667	-1.80616	Down	9.24e-05	0.00133619	Glutamate receptor
Cla017555	77.8867	22.2667	-1.80649	Down	1.39e-11	9.62e-10	Lectin receptor kinase 1
Cla017438	3.65	1.04333	-1.8067	Down	0.00813673	0.0477844	NF-kappa-B-activating protein
Cla003918	81.28	23.2333	-1.8067	Down	3.56e-07	1.01e-05	Predicted by genscan and genefinder
Cla022193	3.57333	1.02	-1.8087	Down	0.00491542	0.0328277	Cold induced protein-like
Cla010052	8.48	2.41333	-1.81304	Down	3.66e-07	1.04e-05	Alanine aminotransferase 2
Cla010285	88.9633	25.3067	-1.81369	Down	6.44e-14	6.05e-12	Guanine nucleotide-binding protein alpha-1 subunit
Cla016038	213.15	60.51	-1.81662	Down	9.81e-12	6.94e-10	Elicitor-responsive protein 3
Cla012639	0.963333	0.273333	-1.81737	Down	0.00750494	0.0448396	Inositol oxygenase 1
Cla016325	445.733	126.417	-1.81799	Down	8.82e-09	3.52e-07	Translation initiation factor SUI1
Cla020366	130.103	36.8733	-1.81901	Down	1.89e-11	1.26e-09	NAC domain protein IPR003441
Cla018407	2.18	0.616667	-1.82177	Down	2.01e-07	6.05e-06	GMC family oxidoreductase
Cla020671	8.00333	2.26333	-1.82215	Down	0.000114002	0.00159876	Cold regulated protein 27
Cla015719	55.4267	15.6	-1.82903	Down	1.94e-15	2.38e-13	Lectin receptor kinase 1
Cla007864	4.64667	1.30667	-1.83031	Down	0.00612916	0.0386739	Unknown Protein
Cla014555	188.417	52.8933	-1.83277	Down	7.38e-13	5.99e-11	Zinc finger CCCH domain-containing protein 44
Cla011545	58.82	16.4367	-1.83939	Down	8.92e-08	2.95e-06	Flavonoid 3&apos-hydroxylase-like
Cla011083	63.6933	17.7933	-1.83981	Down	4.76e-10	2.45e-08	BZIP transcription factor
Cla001372	118.13	32.95	-1.84203	Down	1.18e-11	8.21e-10	Chromodomain-helicase-DNA-binding protein 4
Cla022540	5.22667	1.45667	-1.84322	Down	0.00456718	0.0309915	Unknown Protein
Cla019356	6.36667	1.77333	-1.84407	Down	0.00121095	0.010977	Stig1 (Fragment)
Cla008521	2.63333	0.733333	-1.84435	Down	1.1e-07	3.52e-06	Receptor-like protein kinase 1
Cla022504	5.85667	1.63	-1.84521	Down	2.93e-05	0.000503785	Unknown Protein
Cla013491	150.007	41.7233	-1.8461	Down	3.91e-10	2.03e-08	Glycosyltransferase
Cla012536	772.053	214.64	-1.84678	Down	6.57e-15	7.37e-13	Protein TIFY 7
Cla009216	303.303	84.1233	-1.85018	Down	2.38e-12	1.81e-10	YTH domain family protein 3
Cla017774	1.52667	0.423333	-1.85052	Down	0.000257009	0.00311604	UDP glycosyltransferase
Cla021899	19.9867	5.52	-1.8563	Down	1.78e-10	9.8e-09	AT1G10385-like protein (Fragment)
Cla005631	2.56333	0.706667	-1.85892	Down	5.65e-05	0.000880843	Pentatricopeptide repeat-containing protein
Cla001497	205.283	56.56	-1.85976	Down	1.28e-12	1e-10	Receptor protein kinase-like protein
Cla014143	69.13	19.04	-1.86028	Down	7.9e-13	6.34e-11	Ras-related protein Rab-6A
Cla007092	121.443	33.2933	-1.86698	Down	1.95e-15	2.39e-13	Ethylene responsive transcription factor 2a
Cla004583	2.3	0.63	-1.86821	Down	4.8e-05	0.000769696	COP1 (Fragment)
Cla020754	2.08333	0.57	-1.86986	Down	0.000239887	0.00294185	Os12g0581300 protein (Fragment)
Cla021349	1.69667	0.463333	-1.87258	Down	3.65e-05	0.000609513	Pentatricopeptide repeat-containing protein
Cla015625	435.273	118.83	-1.87302	Down	2.31e-11	1.48e-09	Auxin induced-like protein
Cla011148	18.4167	5.02	-1.87525	Down	1.39e-06	3.42e-05	F1L3.5
Cla018685	153.407	41.76	-1.87717	Down	5.14e-11	3.15e-09	Unknown Protein
Cla017526	2.59	0.703333	-1.88067	Down	2.08e-06	4.94e-05	Receptor-like kinase
Cla004542	39.27	10.65	-1.88257	Down	5.72e-15	6.52e-13	Kinase interacting protein 1
Cla008068	20.8533	5.64333	-1.88566	Down	0.000156841	0.00209127	Unknown Protein
Cla011481	29.7967	8.06333	-1.8857	Down	2.44e-11	1.55e-09	Calmodulin binding protein IQD22
Cla005542	57.8033	15.5067	-1.89826	Down	1.31e-11	9.12e-10	Receptor-like protein kinase
Cla023180	112.27	30.1133	-1.8985	Down	9.49e-11	5.43e-09	Aspartyl protease-like protein
Cla014207	71.2933	19.12	-1.89868	Down	5.57e-16	7.54e-14	CRAL/TRIO domain containing protein expressed
XLOC_002549	154.05	41.3033	-1.89907	Down	2.74e-05	0.000475338	PREDICTED: probable WRKY transcription factor 51 [Cucumis melo]
Cla018489	18.36	4.91333	-1.90179	Down	8.95e-07	2.3e-05	Receptor-like kinase
XLOC_020974	1.59667	0.426667	-1.90388	Down	0.000161326	0.0021344	-
Cla004626	4.44333	1.18333	-1.90879	Down	6.07e-05	0.000937536	NAC domain protein IPR003441
Cla002263	6.22333	1.65667	-1.9094	Down	5.84e-05	0.000905485	HAD family hydrolase
Cla015695	193.44	51.4867	-1.90962	Down	4.64e-11	2.85e-09	Nudix hydrolase 2
Cla001505	15.31	4.07333	-1.91019	Down	3.3e-10	1.75e-08	Ferric reduction oxidase 8
Cla000855	26.6367	7.08333	-1.91091	Down	1.94e-09	8.82e-08	Ethylene-responsive transcription factor 10
Cla003146	18.1533	4.82	-1.91313	Down	3.58e-08	1.29e-06	Non-structural maintenance of chromosomes element 1 homolog
Cla005373	89.95	23.7467	-1.9214	Down	6.69e-11	3.98e-09	UNE1-like protein
Cla001824	191.073	50.43	-1.92177	Down	6.66e-12	4.77e-10	Protein serine/threonine kinase
XLOC_015666	9.65667	2.54	-1.9267	Down	6.58e-07	1.74e-05	-
Cla013334	105.95	27.8533	-1.92746	Down	2.93e-12	2.19e-10	Receptor-like protein kinase 2
Cla021554	71.59	18.8133	-1.928	Down	1.96e-05	0.00035797	Proteinase inhibitor I-B
Cla004555	5.77667	1.51333	-1.93251	Down	2.83e-06	6.47e-05	NAC domain protein IPR003441
Cla007749	1.08333	0.283333	-1.9349	Down	0.00264236	0.02044	GDSL esterase/lipase 3
Cla005418	129.537	33.85	-1.93613	Down	4.52e-12	3.3e-10	Receptor-like protein kinase
Cla019096	11.4067	2.97	-1.94134	Down	1.03e-07	3.3e-06	Pentatricopeptide repeat-containing protein
Cla013282	84.9467	22.1167	-1.94142	Down	1.65e-07	5.1e-06	Zinc finger family protein
Cla009748	16.5933	4.32	-1.9415	Down	6.95e-07	1.83e-05	WRKY transcription factor 29
Cla005050	63.11	16.4067	-1.94359	Down	1.35e-12	1.05e-10	RNA ligase isoform 2 (Fragment)
XLOC_018821	10.2933	2.67	-1.9468	Down	0.000581427	0.00617512	-
Cla020384	96.4933	24.9667	-1.95043	Down	6.66e-15	7.43e-13	IST1 homolog
Cla013994	58.0533	14.97	-1.9553	Down	1.73e-09	7.96e-08	U-box domain-containing protein 3
Cla018796	1.87667	0.48	-1.96707	Down	0.00150098	0.0129965	Receptor-like kinase
XLOC_005205	5.93333	1.51667	-1.96794	Down	3.03e-06	6.86e-05	-
Cla012972	76.73	19.5667	-1.97139	Down	4.23e-12	3.1e-10	Cellulose synthase-like protein
Cla018079	20.8467	5.30667	-1.97394	Down	4.25e-07	1.19e-05	Unknown Protein
Cla023484	131.12	33.2733	-1.97845	Down	2.59e-14	2.67e-12	BZIP transcription factor protein
Cla001399	0.46	0.116667	-1.97924	Down	0.00609294	0.0385116	Transcriptional regulator STERILE APETALA
Cla019504	2.05333	0.52	-1.98138	Down	0.00682621	0.0418817	2,3-bisphosphoglycerate-dependent phosphoglycerate mutase
Cla008439	6.94	1.75667	-1.9821	Down	0.000761368	0.00755265	Cysteine desulfurase
Cla011415	18.6833	4.72	-1.98489	Down	0.000642226	0.00664354	Heavy-metal-associated domain-containing protein
Cla018823	37.5933	9.49667	-1.98498	Down	1.69e-12	1.31e-10	Transferase transferring glycosyl groups
Cla008221	4.31333	1.08667	-1.98889	Down	0.000775098	0.00766263	Two-component response regulator ARR11
Cla006740	1.35333	0.34	-1.99291	Down	0.00500234	0.0333314	Thylakoid membrane phosphoprotein 14 kDa, chloroplastic
Cla011168	690.153	172.943	-1.99662	Down	5.76e-14	5.49e-12	Flavin oxidoreductase/NADH oxidase
Cla016169	31.08	7.75667	-2.00248	Down	1.45e-09	6.7e-08	NAC domain protein IPR003441
Cla013882	150.447	37.5233	-2.00339	Down	2.88e-14	2.89e-12	Class E vacuolar protein-sorting machinery protein HSE1
Cla006813	2.90333	0.723333	-2.00498	Down	0.00289739	0.0219205	Cc-nbs-lrr resistance protein
Cla002205	9.18333	2.28667	-2.00577	Down	0.000788134	0.00778014	PLATZ transcription factor family protein
Cla016583	2.13	0.53	-2.00679	Down	0.00330754	0.0243112	Unknown Protein
Cla014126	140.7	34.9467	-2.0094	Down	2.05e-11	1.34e-09	RING finger 1-like
Cla018281	27.5367	6.82667	-2.0121	Down	6.11e-11	3.69e-09	Receptor-like protein kinase 5
Cla012894	54.69	13.5133	-2.01689	Down	7.65e-10	3.76e-08	Unknown Protein
Cla020452	71.3867	17.6133	-2.01899	Down	4.66e-14	4.55e-12	Unknown Protein
XLOC_013574	519.23	127.903	-2.02132	Down	2.45e-12	1.86e-10	DNA-binding family protein [Populus trichocarpa]
Cla022315	21.0467	5.16667	-2.02629	Down	5.71e-07	1.54e-05	Transcription factor
Cla018177	6.28	1.54	-2.02783	Down	0.000175109	0.00227821	Unknown Protein
Cla010179	0.966667	0.236667	-2.03016	Down	0.00415191	0.0288883	Phytochrome kinase substrate 1
Cla002911	70.22	17.18	-2.03115	Down	9.52e-13	7.57e-11	Cax7 (Fragment)
Cla014190	0.286667	0.07	-2.03395	Down	0.0068496	0.0419618	Glycerophosphoryl diester phosphodiesterase family protein
Cla020846	173.833	42.3367	-2.03773	Down	4.86e-17	7.68e-15	Thaumatin-like protein
Cla005313	508.447	123.817	-2.03789	Down	5.37e-12	3.9e-10	Calcium-dependent protein kinase 1
Cla010136	0.823333	0.2	-2.04148	Down	0.000845396	0.00824911	ER glycerol-phosphate acyltransferase
Cla019324	19.73	4.78	-2.04531	Down	4.18e-13	3.48e-11	Ethylene responsive transcription factor 2a
Cla010313	2.05333	0.496667	-2.04762	Down	0.00105983	0.00987161	Xenotropic and polytropic retrovirus receptor 1 homolog
XLOC_004846	3.35667	0.81	-2.05104	Down	0.00535416	0.035009	-
Cla010130	98.03	23.61	-2.05383	Down	2.62e-14	2.69e-12	MYB transcription factor 1
Cla020602	219.337	52.27	-2.06909	Down	2.24e-13	1.95e-11	Plasma membrane calcium-transporting ATPase 2
Cla023137	9.37667	2.23333	-2.06988	Down	1.57e-06	3.82e-05	Unknown Protein
Cla009848	2.50667	0.596667	-2.07077	Down	7.65e-06	0.000157164	FAD-binding domain-containing protein
Cla004891	93.0733	22	-2.08086	Down	6.21e-15	7.01e-13	Hydrolase alpha/beta fold family protein
Cla012636	36.7867	8.69333	-2.0812	Down	4.9e-20	1.16e-17	Receptor-like kinase
Cla010666	1.05	0.246667	-2.08975	Down	0.00533401	0.034911	Structural maintenance of chromosomes protein 2
XLOC_018777	10.35	2.42667	-2.09258	Down	1.27e-12	9.93e-11	gag-pol polyprotein, partial [Caragana korshinskii]
Cla005982	272.397	63.7133	-2.09604	Down	1.84e-18	3.46e-16	Myb-related transcription factor
Cla010923	74.7767	17.4733	-2.09743	Down	1.21e-14	1.29e-12	Extra-large G-protein-like
Cla006264	1455.42	337.503	-2.10847	Down	2.9e-13	2.45e-11	Pectinesterase/pectinesterase inhibitor 3
Cla004388	146.537	33.9567	-2.10949	Down	3.5e-10	1.84e-08	Ankyrin repeat family protein
Cla018012	60.7167	14.0633	-2.11015	Down	1.41e-16	2.1e-14	Leucine Rich Repeat family protein expressed
Cla014654	95.5667	22.09	-2.11311	Down	8.38e-16	1.09e-13	2-C-methyl-D-erythritol 2 4-cyclodiphosphate synthase
Cla006159	888.653	205.397	-2.11321	Down	9.39e-10	4.54e-08	Calcium-dependent lipid-binding domain
Cla009938	12.61	2.91333	-2.11383	Down	0.000213014	0.00266052	Peptide transporter
Cla000234	46.2033	10.6333	-2.1194	Down	1.06e-10	6e-09	Cytochrome P450
Cla013922	480.027	110.267	-2.12212	Down	3.81e-16	5.38e-14	NAC domain protein
Cla022088	11.3533	2.59333	-2.13024	Down	1.46e-07	4.56e-06	F-box family protein
Cla014299	8.4	1.91333	-2.1343	Down	0.00080206	0.00789075	Unknown Protein
Cla021683	2.81333	0.64	-2.13614	Down	4.62e-08	1.62e-06	Pyruvate phosphate dikinase
Cla002691	2.34667	0.533333	-2.1375	Down	0.00180181	0.0150865	Phosphoribulokinase/uridine kinase
Cla011375	28.05	6.35333	-2.14242	Down	6.96e-11	4.13e-09	Ethylene responsive transcription factor 2b
Cla009943	53.5433	12.1	-2.1457	Down	2.66e-12	2e-10	Ubiquitin ligase
Cla012526	94.8333	21.3467	-2.15138	Down	5.67e-13	4.66e-11	Kelch-like protein 20
Cla018697	160.657	36.0467	-2.15604	Down	3.48e-10	1.83e-08	Stress induced protein
Cla017428	1.76333	0.393333	-2.16448	Down	0.00152917	0.0131956	Unknown Protein
Cla018710	20.7733	4.63	-2.16565	Down	6.03e-10	3.05e-08	Chitinase-like protein
Cla004341	45.66	10.16	-2.16803	Down	3.72e-10	1.94e-08	Cytochrome P450
XLOC_011031	2.67333	0.593333	-2.17172	Down	1.94e-05	0.000355754	hypothetical protein Csa_1G580250 [Cucumis sativus]
Cla015230	10.6767	2.36333	-2.17557	Down	3.67e-05	0.000609748	Unknown Protein
Cla005222	823.223	181.71	-2.17965	Down	3.12e-15	3.72e-13	Rubber elongation factor
Cla014119	40.8167	9.00333	-2.18063	Down	7.39e-10	3.66e-08	FIP1
Cla014409	47.9133	10.55	-2.18318	Down	2.93e-10	1.57e-08	Alkaline ceramidase
Cla019443	9.56	2.1	-2.18662	Down	7.23e-08	2.45e-06	Receptor kinase 5
Cla005919	82.0167	17.9767	-2.18979	Down	3.27e-15	3.88e-13	Glycerol-3-phosphate dehydrogenase
Cla006720	5.3	1.15333	-2.20018	Down	9.04e-07	2.32e-05	MYB transcription factor
Cla019456	59.07	12.8433	-2.20141	Down	1.45e-13	1.32e-11	NADH dehydrogenase
Cla018310	188.157	40.8633	-2.20306	Down	5.47e-14	5.26e-12	Receptor-like protein kinase At3g21340
Cla008071	58.3733	12.6233	-2.20922	Down	1.27e-15	1.6e-13	Fructokinase-like 2
XLOC_014652	47.1067	10.1767	-2.21067	Down	1.99e-10	1.09e-08	PREDICTED: uncharacterized protein LOC103489287 [Cucumis melo]
Cla003567	1.64	0.353333	-2.21459	Down	0.000100527	0.00143279	Protein serine/threonine kinase
Cla010135	81.5967	17.55	-2.21704	Down	1.17e-17	2.05e-15	Leucine-rich repeat receptor-like protein kinase (Fragment)
Cla003384	7.56333	1.62667	-2.2171	Down	0.00343396	0.0250253	Ribulose bisphosphate carboxylase large chain
Cla020400	58.7233	12.6167	-2.2186	Down	4.11e-07	1.15e-05	Ribulose bisphosphate carboxylase small chain
Cla012718	65.2733	13.9767	-2.22347	Down	1.68e-09	7.77e-08	LURP-one-related 3 protein
Cla002756	258.8	55.2767	-2.2271	Down	5.03e-13	4.16e-11	Guanylate kinase
Cla021070	49.1567	10.4733	-2.23067	Down	6.38e-09	2.66e-07	Ethylene responsive transcription factor 1b
Cla014078	1.01667	0.213333	-2.25267	Down	0.00245761	0.0193257	Phosphoenolpyruvate carboxykinase
Cla023269	31.1	6.51	-2.25619	Down	5.11e-09	2.16e-07	Zinc transporter protein
Cla012913	9.10667	1.90333	-2.25839	Down	9.03e-11	5.25e-09	Rab-GDP dissociation inhibitor
Cla018775	6.74	1.40667	-2.26047	Down	2.25e-08	8.37e-07	Nodulin MtN21 family protein
Cla014808	18.7567	3.91333	-2.26093	Down	9.02e-07	2.31e-05	Auxin responsive protein
Cla017495	10.65	2.22	-2.26222	Down	1.57e-08	6e-07	Hydrolase alpha/beta fold family protein
Cla019223	17.65	3.67333	-2.26451	Down	1.58e-11	1.08e-09	MYB transcription factor
Cla009882	139.547	29.0367	-2.2648	Down	7.44e-18	1.31e-15	Chromodomain helicase DNA binding protein 5
Cla018773	1015.65	211.037	-2.26683	Down	3.69e-19	7.88e-17	Senescence-associated protein
Cla016081	132.15	27.4333	-2.26817	Down	2.31e-15	2.79e-13	Phosphatase 2C family protein
Cla002336	3.05667	0.633333	-2.27092	Down	0.000410807	0.00460394	Leucine-rich repeat receptor-like tyrosine-protein kinase At2g41820
Cla018714	4.46	0.923333	-2.27212	Down	0.000634018	0.00658548	Outer membrane lipoprotein Blc
Cla021759	0.613333	0.126667	-2.27563	Down	0.00241818	0.0190822	Pectinesterase
Cla015512	35.3367	7.27667	-2.27982	Down	0.000193167	0.00245339	Mediator of aba-regulated dormancy 1
Cla019071	81.1667	16.7033	-2.28075	Down	5.97e-16	8.03e-14	UDP-D-glucose dehydrogenase
Cla011244	12.09	2.47667	-2.28734	Down	2.02e-07	6.05e-06	Inositol oxygenase 1
Cla020444	130.003	26.54	-2.29231	Down	2.96e-16	4.26e-14	Unknown Protein
Cla014998	6.97667	1.42	-2.29665	Down	9.57e-10	4.6e-08	Unknown Protein
Cla023298	18.7667	3.81333	-2.29905	Down	6.63e-16	8.85e-14	Pentatricopeptide repeat-containing protein
Cla008682	857.993	174.327	-2.29917	Down	2.88e-13	2.44e-11	Bifunctional polymyxin resistance arnA protein
Cla006957	2.15	0.436667	-2.29973	Down	0.00287118	0.0217845	Unknown Protein
Cla002120	54.3933	11.0333	-2.30156	Down	8.86e-15	9.72e-13	U-box domain-containing protein 10
Cla010321	7.52	1.52333	-2.3035	Down	2.5e-05	0.000440338	Expansin 3
Cla006745	39.4333	7.96333	-2.30797	Down	1.34e-15	1.68e-13	Cytochrome P450
Cla011741	121.337	24.4533	-2.31091	Down	2.79e-14	2.84e-12	Diacylglycerol kinase 2
Cla015846	28.9233	5.80667	-2.31645	Down	8.82e-13	7.04e-11	Magnesium transporter NIPA2
Cla002912	2.32667	0.466667	-2.3178	Down	2.9e-05	0.000500372	Cc-nbs-lrr resistance protein
Cla009781	14.18	2.83667	-2.32159	Down	9.94e-08	3.21e-06	Protein TIFY 5A
Cla018555	1.31667	0.263333	-2.32193	Down	0.00300593	0.0225456	TB1-like TCP family transcription factor (Fragment)
XLOC_013218	0.716667	0.143333	-2.32193	Down	0.00395553	0.027844	PIF-like transposase [Daucus carota]
Cla023118	0.986667	0.196667	-2.32681	Down	0.00211333	0.01715	ARM repeat-containing protein-like protein
Cla010185	3.25667	0.646667	-2.3323	Down	9.89e-05	0.00141452	Zinc finger family protein
Cla014028	0.69	0.136667	-2.33593	Down	0.00288271	0.0218474	BTB/POZ domain-containing protein
Cla006248	112.74	22.31	-2.33724	Down	9.76e-14	9.04e-12	At5g51670-like protein (Fragment)
Cla010229	4.13333	0.813333	-2.34539	Down	1.98e-07	5.98e-06	Phosphorylase
Cla008095	236.787	46.5433	-2.34694	Down	2.34e-17	3.97e-15	Kinase interacting family protein
Cla016349	1.37667	0.27	-2.35015	Down	0.00445118	0.0304692	NAC domain protein IPR003441
Cla009760	3.41333	0.666667	-2.35614	Down	0.00586963	0.037427	Unknown Protein
Cla021209	16.7067	3.24333	-2.36487	Down	8.54e-09	3.42e-07	Heavy-metal-associated domain-containing protein
Cla008728	2.85667	0.553333	-2.36811	Down	0.00142223	0.012426	Unknown Protein
Cla022412	565.637	109.247	-2.37229	Down	2.77e-15	3.33e-13	Synaptotagmin A
Cla022371	87.54	16.8733	-2.3752	Down	8.18e-16	1.07e-13	Processive diacylglycerol glucosyltransferase
Cla018184	39.59	7.62	-2.37727	Down	3.46e-15	4.06e-13	Reductase 2
Cla009081	31.14	5.99333	-2.37734	Down	9.47e-17	1.43e-14	Transmembrane protein 53
Cla010325	194.27	37.38	-2.37772	Down	1.1e-18	2.14e-16	RING finger protein 44
Cla003512	448.757	86.2967	-2.37856	Down	1.14e-12	8.94e-11	Allene oxide cyclase
Cla002913	3.78	0.726667	-2.37902	Down	5.43e-05	0.000850896	Cc-nbs-lrr resistance protein
Cla013485	4.46667	0.856667	-2.38239	Down	1.24e-05	0.000240112	WRKY transcription factor 29
Cla011058	13.87	2.65667	-2.38428	Down	2.23e-11	1.45e-09	NAC domain protein IPR003441
Cla003278	69.44	13.29	-2.38543	Down	1.17e-14	1.25e-12	Pirin
Cla015231	95.7767	18.2933	-2.38836	Down	7.8e-11	4.59e-09	Unknown Protein
Cla015222	14.88	2.83667	-2.39111	Down	6.15e-07	1.63e-05	Pathogenesis-related thaumatin-like protein
Cla004241	3.20333	0.61	-2.39269	Down	0.00128607	0.0115089	Cyclic nucleotide gated channel 7
Cla022695	182.76	34.7233	-2.39597	Down	3.79e-18	6.87e-16	U-box domain-containing protein
Cla011982	1.83	0.346667	-2.40022	Down	2.54e-05	0.000446117	GDSL esterase/lipase
Cla017931	16.2267	3.06	-2.40676	Down	3.95e-16	5.53e-14	B-lectin receptor kinase
Cla003357	53.8967	10.1567	-2.40777	Down	0.000853728	0.00831842	Unknown Protein
Cla018798	43.8867	8.24667	-2.4119	Down	1.13e-14	1.22e-12	1-deoxy-D-xylulose-5-phosphate synthase
Cla001895	53.81	10.0667	-2.41829	Down	1.95e-11	1.28e-09	Short-chain dehydrogenase/reductase SDR
Cla008416	2.05333	0.383333	-2.4213	Down	9.46e-06	0.000188035	Pentatricopeptide repeat-containing protein
Cla023356	153.393	28.61	-2.42264	Down	1.31e-14	1.37e-12	Histidinol-phosphate aminotransferase
Cla014358	134.277	25.0367	-2.42309	Down	4.01e-19	8.49e-17	MLO-like protein 3
Cla018860	230.8	42.8967	-2.42771	Down	2.37e-14	2.46e-12	Transcription Factor
Cla006270	382.753	70.9967	-2.43059	Down	1.74e-15	2.16e-13	Trehalose 6-phosphate phosphatase
Cla004381	22.0367	4.08333	-2.43209	Down	5.09e-05	0.000810984	Calcium-binding EF-hand family protein-like
Cla012873	4.35	0.803333	-2.43694	Down	0.000114818	0.00160824	UDP-glycosyltransferase
Cla010413	22.9133	4.23	-2.43746	Down	6.32e-12	4.55e-10	MYB transcription factor
Cla007823	2.07667	0.383333	-2.4376	Down	6.05e-06	0.000127692	Transcription factor MADS-box
Cla018024	6.07	1.12	-2.4382	Down	7.21e-13	5.88e-11	Pentatricopeptide repeat-containing protein
Cla009966	168.117	30.9433	-2.44176	Down	8.41e-17	1.29e-14	Cellulose synthase-like family C1 protein
Cla006517	5.80333	1.06667	-2.44377	Down	2.58e-05	0.000452511	Calmodulin-like protein
Cla020790	0.873333	0.16	-2.44846	Down	0.00652361	0.0404161	Hydroxycinnamoyl CoA quinate transferase 2
Cla009235	171.687	31.4333	-2.44941	Down	1.35e-18	2.58e-16	WRKY transcription factor 31
XLOC_009045	3.93667	0.713333	-2.46433	Down	3.05e-05	0.000521908	PREDICTED: MADS-box protein SOC1-like [Cucumis melo]
Cla005832	20.21	3.66	-2.46515	Down	3.14e-11	1.98e-09	Glutamate decarboxylase
Cla002864	0.996667	0.18	-2.46911	Down	0.00231502	0.0183825	Unknown Protein
Cla002264	4.84667	0.873333	-2.47239	Down	5.67e-05	0.000882323	Basic helix-loop-helix domain-containing protein
XLOC_020804	2.96667	0.533333	-2.47573	Down	6.86e-05	0.00104	Transport membrane protein [Medicago truncatula]
Cla002241	253.567	45.55	-2.47684	Down	1.56e-17	2.7e-15	Trehalose-6-phosphate synthase
Cla005226	0.633333	0.113333	-2.48239	Down	0.0054067	0.0352531	SRC2
Cla019444	56.2767	10.0467	-2.48582	Down	1.78e-19	3.92e-17	Receptor-like kinase
Cla002932	2.66	0.473333	-2.4905	Down	1.83e-06	4.4e-05	Cytokinin oxidase/dehydrogenase 1
Cla014114	37.6633	6.68	-2.49524	Down	1.21e-13	1.12e-11	Homology to unknown gene (Fragment)
Cla022930	114.583	20.2367	-2.50135	Down	2.37e-18	4.41e-16	DMI1 (Fragment)
Cla007567	72.28	12.7633	-2.50159	Down	1.81e-09	8.31e-08	AT-hook DNA-binding protein (Fragment)
Cla013325	1.70333	0.3	-2.50533	Down	1.13e-06	2.84e-05	Pentatricopeptide repeat protein 77
Cla018950	231.543	40.73	-2.50712	Down	1.96e-13	1.73e-11	Multidrug resistance protein mdtK
Cla001224	73.5233	12.8633	-2.51494	Down	4.91e-16	6.78e-14	Beta-amylase
Cla021252	34.4633	5.92667	-2.53977	Down	1.84e-16	2.7e-14	Asparaginase
Cla015542	159.653	27.3767	-2.54392	Down	1.04e-22	3.34e-20	Lipoxygenase
Cla020965	1.19	0.203333	-2.54904	Down	0.00706319	0.0428519	Bundle-sheath defective protein 2 family
Cla015156	3.47667	0.593333	-2.55079	Down	0.000393035	0.00445147	Glycerol-3-phosphate acyltransferase 2
Cla016678	352.42	60.1067	-2.5517	Down	2.94e-17	4.92e-15	Synaptotagmin A
Cla013599	56.69	9.64	-2.55599	Down	5.2e-09	2.19e-07	Unknown Protein
Cla007250	27.54	4.66333	-2.5621	Down	1.57e-08	6.02e-07	Abscisic acid receptor PYR1
Cla016861	115.017	19.41	-2.56697	Down	1.01e-14	1.09e-12	Os03g0169000 protein (Fragment)
Cla016110	134.403	22.4767	-2.58007	Down	4.9e-17	7.68e-15	Calcineurin B-like calcium binding protein
Cla008462	30.3767	5.07	-2.58291	Down	2.77e-05	0.000480152	Nodulin MtN21 family protein
Cla013748	12.5267	2.09	-2.58343	Down	2.45e-21	6.71e-19	Kinesin-like protein
Cla000517	8.93333	1.49	-2.58389	Down	1.78e-13	1.6e-11	Receptor-like protein kinase At3g21340
[truncated: 264 more rows]
