# Supplementary material for: Wheat straw increases the defense response and resistance of watermelon monoculture to Fusarium wilt
Source: BMC Plant Biol. 2019 Dec 11;19:551. doi: 10.1186/s12870-019-2134-y (PMC6907359; doi:10.1186/s12870-019-2134-y)
Supplement: Supplementary file 6 — Additional file 6. KEGG pathway enrichment analysis of DEGs. [file 12870_2019_2134_MOESM6_ESM.xls]

## Sheet: all_pathway
Table S4 KEGG pathway enrichment analysis of differentially expressed genes
KEGG_A_class	KEGG_B_class	Pathway	Pathway_ID	All_profiles(581)	Profile0(11)	Profile1(192)	Profile2(27)	Profile3(6)	Profile4(21)	Profile5(31)	Profile6(248)	Profile7(45)
Metabolism	Carbohydrate metabolism	Starch and sucrose metabolism	ko00500	61(10.50%)	1(9.09%)	18(9.38%)	2(7.41%)	1(16.67%)	3(14.29%)	2(6.45%)	31(12.50%)	3(6.67%)
Metabolism	Biosynthesis of other secondary metabolites	Phenylpropanoid biosynthesis	ko00940	57(9.81%)	3(27.27%)	3(1.56%)	1(3.70%)	1(16.67%)	0(0.00%)	3(9.68%)	43(17.34%)	3(6.67%)
Environmental Information Processing	Signal transduction	Plant hormone signal transduction	ko04075	48(8.26%)	2(18.18%)	26(13.54%)	1(3.70%)	0(0.00%)	1(4.76%)	2(6.45%)	15(6.05%)	1(2.22%)
Metabolism	Carbohydrate metabolism	Pentose and glucuronate interconversions	ko00040	31(5.34%)	0(0.00%)	6(3.12%)	0(0.00%)	0(0.00%)	0(0.00%)	2(6.45%)	21(8.47%)	2(4.44%)
Metabolism	Carbohydrate metabolism	Amino sugar and nucleotide sugar metabolism	ko00520	31(5.34%)	1(9.09%)	11(5.73%)	3(11.11%)	0(0.00%)	2(9.52%)	2(6.45%)	12(4.84%)	0(0.00%)
Genetic Information Processing	Folding, sorting and degradation	Protein processing in endoplasmic reticulum	ko04141	28(4.82%)	0(0.00%)	4(2.08%)	0(0.00%)	0(0.00%)	5(23.81%)	0(0.00%)	6(2.42%)	13(28.89%)
Metabolism	Global and Overview	Carbon metabolism	ko01200	27(4.65%)	0(0.00%)	15(7.81%)	2(7.41%)	1(16.67%)	0(0.00%)	0(0.00%)	9(3.63%)	0(0.00%)
Organismal Systems	Environmental adaptation	Plant-pathogen interaction	ko04626	27(4.65%)	1(9.09%)	14(7.29%)	0(0.00%)	1(16.67%)	1(4.76%)	1(3.23%)	8(3.23%)	1(2.22%)
Metabolism	Global and Overview	Biosynthesis of amino acids	ko01230	23(3.96%)	0(0.00%)	5(2.60%)	0(0.00%)	0(0.00%)	1(4.76%)	1(3.23%)	16(6.45%)	0(0.00%)
Cellular Processes	Transport and catabolism	Endocytosis	ko04144	22(3.79%)	0(0.00%)	11(5.73%)	0(0.00%)	2(33.33%)	1(4.76%)	1(3.23%)	6(2.42%)	1(2.22%)
Metabolism	Amino acid metabolism	Cysteine and methionine metabolism	ko00270	17(2.93%)	1(9.09%)	5(2.60%)	0(0.00%)	0(0.00%)	0(0.00%)	0(0.00%)	10(4.03%)	1(2.22%)
Metabolism	Metabolism of other amino acids	Glutathione metabolism	ko00480	17(2.93%)	0(0.00%)	5(2.60%)	0(0.00%)	0(0.00%)	0(0.00%)	1(3.23%)	10(4.03%)	1(2.22%)
Metabolism	Metabolism of other amino acids	Cyanoamino acid metabolism	ko00460	16(2.75%)	1(9.09%)	1(0.52%)	2(7.41%)	1(16.67%)	0(0.00%)	2(6.45%)	9(3.63%)	0(0.00%)
Metabolism	Amino acid metabolism	Glycine, serine and threonine metabolism	ko00260	15(2.58%)	1(9.09%)	4(2.08%)	1(3.70%)	1(16.67%)	0(0.00%)	2(6.45%)	6(2.42%)	0(0.00%)
Metabolism	Lipid metabolism	Glycerolipid metabolism	ko00561	14(2.41%)	0(0.00%)	7(3.65%)	0(0.00%)	0(0.00%)	0(0.00%)	1(3.23%)	6(2.42%)	0(0.00%)
Metabolism	Energy metabolism	Carbon fixation in photosynthetic organisms	ko00710	14(2.41%)	0(0.00%)	12(6.25%)	1(3.70%)	0(0.00%)	0(0.00%)	0(0.00%)	1(0.40%)	0(0.00%)
Metabolism	Lipid metabolism	Glycerophospholipid metabolism	ko00564	13(2.24%)	0(0.00%)	6(3.12%)	0(0.00%)	0(0.00%)	0(0.00%)	1(3.23%)	6(2.42%)	0(0.00%)
Metabolism	Carbohydrate metabolism	Galactose metabolism	ko00052	12(2.07%)	0(0.00%)	1(0.52%)	0(0.00%)	0(0.00%)	0(0.00%)	2(6.45%)	6(2.42%)	3(6.67%)
Metabolism	Lipid metabolism	alpha-Linolenic acid metabolism	ko00592	12(2.07%)	0(0.00%)	5(2.60%)	2(7.41%)	0(0.00%)	0(0.00%)	0(0.00%)	4(1.61%)	1(2.22%)
Metabolism	Carbohydrate metabolism	Glyoxylate and dicarboxylate metabolism	ko00630	12(2.07%)	0(0.00%)	6(3.12%)	0(0.00%)	1(16.67%)	0(0.00%)	0(0.00%)	5(2.02%)	0(0.00%)
Metabolism	Amino acid metabolism	Tyrosine metabolism	ko00350	12(2.07%)	0(0.00%)	2(1.04%)	4(14.81%)	0(0.00%)	0(0.00%)	3(9.68%)	2(0.81%)	1(2.22%)
Metabolism	Amino acid metabolism	Phenylalanine metabolism	ko00360	12(2.07%)	0(0.00%)	1(0.52%)	1(3.70%)	0(0.00%)	0(0.00%)	2(6.45%)	8(3.23%)	0(0.00%)
Metabolism	Carbohydrate metabolism	Fructose and mannose metabolism	ko00051	11(1.89%)	0(0.00%)	2(1.04%)	1(3.70%)	0(0.00%)	0(0.00%)	1(3.23%)	7(2.82%)	0(0.00%)
Metabolism	Carbohydrate metabolism	Ascorbate and aldarate metabolism	ko00053	11(1.89%)	2(18.18%)	3(1.56%)	0(0.00%)	0(0.00%)	0(0.00%)	0(0.00%)	5(2.02%)	1(2.22%)
Cellular Processes	Transport and catabolism	Phagosome	ko04145	11(1.89%)	0(0.00%)	2(1.04%)	0(0.00%)	0(0.00%)	0(0.00%)	1(3.23%)	7(2.82%)	1(2.22%)
Metabolism	Metabolism of terpenoids and polyketides	Diterpenoid biosynthesis	ko00904	10(1.72%)	1(9.09%)	2(1.04%)	0(0.00%)	0(0.00%)	0(0.00%)	4(12.90%)	2(0.81%)	1(2.22%)
Metabolism	Energy metabolism	Photosynthesis	ko00195	10(1.72%)	0(0.00%)	3(1.56%)	1(3.70%)	0(0.00%)	4(19.05%)	0(0.00%)	2(0.81%)	0(0.00%)
Metabolism	Energy metabolism	Photosynthesis - antenna proteins	ko00196	10(1.72%)	0(0.00%)	0(0.00%)	3(11.11%)	0(0.00%)	1(4.76%)	0(0.00%)	2(0.81%)	4(8.89%)
Metabolism	Global and Overview	Fatty acid metabolism	ko01212	10(1.72%)	0(0.00%)	4(2.08%)	1(3.70%)	0(0.00%)	0(0.00%)	0(0.00%)	5(2.02%)	0(0.00%)
Metabolism	Carbohydrate metabolism	Glycolysis / Gluconeogenesis	ko00010	10(1.72%)	0(0.00%)	5(2.60%)	2(7.41%)	0(0.00%)	0(0.00%)	0(0.00%)	3(1.21%)	0(0.00%)
Metabolism	Biosynthesis of other secondary metabolites	Isoquinoline alkaloid biosynthesis	ko00950	10(1.72%)	0(0.00%)	2(1.04%)	2(7.41%)	0(0.00%)	0(0.00%)	3(9.68%)	2(0.81%)	1(2.22%)
Metabolism	Lipid metabolism	Linoleic acid metabolism	ko00591	9(1.55%)	0(0.00%)	1(0.52%)	0(0.00%)	1(16.67%)	0(0.00%)	3(9.68%)	4(1.61%)	0(0.00%)
Metabolism	Energy metabolism	Nitrogen metabolism	ko00910	9(1.55%)	0(0.00%)	1(0.52%)	0(0.00%)	0(0.00%)	2(9.52%)	1(3.23%)	3(1.21%)	2(4.44%)
Genetic Information Processing	Folding, sorting and degradation	Ubiquitin mediated proteolysis	ko04120	9(1.55%)	0(0.00%)	3(1.56%)	0(0.00%)	0(0.00%)	0(0.00%)	0(0.00%)	5(2.02%)	1(2.22%)
Environmental Information Processing	Signal transduction	Phosphatidylinositol signaling system	ko04070	9(1.55%)	0(0.00%)	3(1.56%)	0(0.00%)	1(16.67%)	0(0.00%)	1(3.23%)	4(1.61%)	0(0.00%)
Metabolism	Carbohydrate metabolism	Inositol phosphate metabolism	ko00562	9(1.55%)	2(18.18%)	1(0.52%)	0(0.00%)	0(0.00%)	0(0.00%)	1(3.23%)	4(1.61%)	1(2.22%)
Metabolism	Metabolism of other amino acids	beta-Alanine metabolism	ko00410	8(1.38%)	0(0.00%)	4(2.08%)	1(3.70%)	0(0.00%)	0(0.00%)	2(6.45%)	1(0.40%)	0(0.00%)
Metabolism	Nucleotide metabolism	Purine metabolism	ko00230	8(1.38%)	0(0.00%)	5(2.60%)	0(0.00%)	0(0.00%)	0(0.00%)	1(3.23%)	2(0.81%)	0(0.00%)
Metabolism	Amino acid metabolism	Arginine and proline metabolism	ko00330	8(1.38%)	0(0.00%)	5(2.60%)	1(3.70%)	0(0.00%)	0(0.00%)	0(0.00%)	2(0.81%)	0(0.00%)
Metabolism	Lipid metabolism	Biosynthesis of unsaturated fatty acids	ko01040	8(1.38%)	0(0.00%)	4(2.08%)	1(3.70%)	0(0.00%)	0(0.00%)	0(0.00%)	3(1.21%)	0(0.00%)
Metabolism	Carbohydrate metabolism	Pyruvate metabolism	ko00620	8(1.38%)	0(0.00%)	4(2.08%)	0(0.00%)	0(0.00%)	0(0.00%)	0(0.00%)	4(1.61%)	0(0.00%)
Metabolism	Metabolism of cofactors and vitamins	Ubiquinone and other terpenoid-quinone biosynthesis	ko00130	7(1.20%)	0(0.00%)	1(0.52%)	1(3.70%)	0(0.00%)	0(0.00%)	0(0.00%)	5(2.02%)	0(0.00%)
Cellular Processes	Transport and catabolism	Peroxisome	ko04146	7(1.20%)	0(0.00%)	2(1.04%)	0(0.00%)	1(16.67%)	0(0.00%)	0(0.00%)	4(1.61%)	0(0.00%)
Metabolism	Amino acid metabolism	Tryptophan metabolism	ko00380	7(1.20%)	0(0.00%)	2(1.04%)	0(0.00%)	0(0.00%)	0(0.00%)	0(0.00%)	4(1.61%)	1(2.22%)
Metabolism	Nucleotide metabolism	Pyrimidine metabolism	ko00240	7(1.20%)	0(0.00%)	3(1.56%)	0(0.00%)	0(0.00%)	0(0.00%)	1(3.23%)	3(1.21%)	0(0.00%)
Metabolism	Biosynthesis of other secondary metabolites	Tropane, piperidine and pyridine alkaloid biosynthesis	ko00960	7(1.20%)	0(0.00%)	1(0.52%)	1(3.70%)	0(0.00%)	0(0.00%)	2(6.45%)	3(1.21%)	0(0.00%)
Metabolism	Amino acid metabolism	Alanine, aspartate and glutamate metabolism	ko00250	7(1.20%)	1(9.09%)	2(1.04%)	0(0.00%)	1(16.67%)	0(0.00%)	0(0.00%)	3(1.21%)	0(0.00%)
Metabolism	Energy metabolism	Oxidative phosphorylation	ko00190	7(1.20%)	0(0.00%)	4(2.08%)	2(7.41%)	0(0.00%)	0(0.00%)	0(0.00%)	1(0.40%)	0(0.00%)
Metabolism	Biosynthesis of other secondary metabolites	Flavonoid biosynthesis	ko00941	7(1.20%)	0(0.00%)	0(0.00%)	1(3.70%)	0(0.00%)	0(0.00%)	0(0.00%)	6(2.42%)	0(0.00%)
Metabolism	Amino acid metabolism	Phenylalanine, tyrosine and tryptophan biosynthesis	ko00400	6(1.03%)	0(0.00%)	1(0.52%)	0(0.00%)	0(0.00%)	0(0.00%)	0(0.00%)	5(2.02%)	0(0.00%)
Organismal Systems	Environmental adaptation	Circadian rhythm - plant	ko04712	6(1.03%)	0(0.00%)	4(2.08%)	0(0.00%)	0(0.00%)	1(4.76%)	0(0.00%)	1(0.40%)	0(0.00%)
Metabolism	Lipid metabolism	Fatty acid elongation	ko00062	6(1.03%)	0(0.00%)	4(2.08%)	0(0.00%)	0(0.00%)	0(0.00%)	0(0.00%)	2(0.81%)	0(0.00%)
Metabolism	Biosynthesis of other secondary metabolites	Stilbenoid, diarylheptanoid and gingerol biosynthesis	ko00945	6(1.03%)	0(0.00%)	0(0.00%)	0(0.00%)	0(0.00%)	0(0.00%)	0(0.00%)	6(2.42%)	0(0.00%)
Metabolism	Metabolism of terpenoids and polyketides	Sesquiterpenoid and triterpenoid biosynthesis	ko00909	6(1.03%)	0(0.00%)	1(0.52%)	0(0.00%)	0(0.00%)	0(0.00%)	0(0.00%)	5(2.02%)	0(0.00%)
Metabolism	Metabolism of terpenoids and polyketides	Carotenoid biosynthesis	ko00906	5(0.86%)	0(0.00%)	3(1.56%)	0(0.00%)	0(0.00%)	0(0.00%)	0(0.00%)	0(0.00%)	2(4.44%)
Genetic Information Processing	Transcription	Spliceosome	ko03040	5(0.86%)	0(0.00%)	3(1.56%)	0(0.00%)	0(0.00%)	1(4.76%)	0(0.00%)	1(0.40%)	0(0.00%)
Genetic Information Processing	Translation	Ribosome biogenesis in eukaryotes	ko03008	5(0.86%)	0(0.00%)	5(2.60%)	0(0.00%)	0(0.00%)	0(0.00%)	0(0.00%)	0(0.00%)	0(0.00%)
Cellular Processes	Transport and catabolism	Regulation of autophagy	ko04140	5(0.86%)	0(0.00%)	3(1.56%)	0(0.00%)	0(0.00%)	0(0.00%)	0(0.00%)	1(0.40%)	1(2.22%)
Metabolism	Lipid metabolism	Fatty acid degradation	ko00071	5(0.86%)	0(0.00%)	1(0.52%)	2(7.41%)	0(0.00%)	0(0.00%)	0(0.00%)	2(0.81%)	0(0.00%)
Metabolism	Lipid metabolism	Ether lipid metabolism	ko00565	5(0.86%)	0(0.00%)	1(0.52%)	0(0.00%)	0(0.00%)	0(0.00%)	0(0.00%)	4(1.61%)	0(0.00%)
Metabolism	Biosynthesis of other secondary metabolites	Anthocyanin biosynthesis	ko00942	5(0.86%)	0(0.00%)	0(0.00%)	1(3.70%)	0(0.00%)	2(9.52%)	0(0.00%)	2(0.81%)	0(0.00%)
Metabolism	Metabolism of terpenoids and polyketides	Terpenoid backbone biosynthesis	ko00900	5(0.86%)	0(0.00%)	4(2.08%)	0(0.00%)	0(0.00%)	0(0.00%)	0(0.00%)	0(0.00%)	1(2.22%)
Metabolism	Lipid metabolism	Fatty acid biosynthesis	ko00061	4(0.69%)	0(0.00%)	0(0.00%)	1(3.70%)	0(0.00%)	0(0.00%)	0(0.00%)	3(1.21%)	0(0.00%)
Metabolism	Lipid metabolism	Cutin, suberine and wax biosynthesis	ko00073	4(0.69%)	0(0.00%)	0(0.00%)	0(0.00%)	0(0.00%)	0(0.00%)	0(0.00%)	4(1.61%)	0(0.00%)
Metabolism	Metabolism of terpenoids and polyketides	Zeatin biosynthesis	ko00908	4(0.69%)	0(0.00%)	2(1.04%)	0(0.00%)	0(0.00%)	0(0.00%)	0(0.00%)	1(0.40%)	1(2.22%)
Metabolism	Amino acid metabolism	Arginine biosynthesis	ko00220	4(0.69%)	0(0.00%)	1(0.52%)	0(0.00%)	0(0.00%)	0(0.00%)	1(3.23%)	2(0.81%)	0(0.00%)
Genetic Information Processing	Translation	mRNA surveillance pathway	ko03015	4(0.69%)	0(0.00%)	0(0.00%)	0(0.00%)	0(0.00%)	0(0.00%)	0(0.00%)	4(1.61%)	0(0.00%)
Metabolism	Carbohydrate metabolism	Pentose phosphate pathway	ko00030	4(0.69%)	0(0.00%)	3(1.56%)	0(0.00%)	0(0.00%)	0(0.00%)	0(0.00%)	1(0.40%)	0(0.00%)
Metabolism	Metabolism of cofactors and vitamins	Vitamin B6 metabolism	ko00750	4(0.69%)	0(0.00%)	1(0.52%)	0(0.00%)	0(0.00%)	0(0.00%)	0(0.00%)	3(1.21%)	0(0.00%)
Metabolism	Lipid metabolism	Steroid biosynthesis	ko00100	4(0.69%)	0(0.00%)	1(0.52%)	0(0.00%)	0(0.00%)	0(0.00%)	0(0.00%)	3(1.21%)	0(0.00%)
Genetic Information Processing	Folding, sorting and degradation	SNARE interactions in vesicular transport	ko04130	4(0.69%)	0(0.00%)	2(1.04%)	0(0.00%)	0(0.00%)	0(0.00%)	0(0.00%)	2(0.81%)	0(0.00%)
Genetic Information Processing	Translation	RNA transport	ko03013	4(0.69%)	0(0.00%)	2(1.04%)	0(0.00%)	0(0.00%)	0(0.00%)	0(0.00%)	1(0.40%)	1(2.22%)
Metabolism	Metabolism of cofactors and vitamins	Porphyrin and chlorophyll metabolism	ko00860	4(0.69%)	0(0.00%)	3(1.56%)	0(0.00%)	0(0.00%)	0(0.00%)	0(0.00%)	0(0.00%)	1(2.22%)
Metabolism	Lipid metabolism	Sphingolipid metabolism	ko00600	4(0.69%)	0(0.00%)	1(0.52%)	0(0.00%)	0(0.00%)	0(0.00%)	0(0.00%)	3(1.21%)	0(0.00%)
Metabolism	Glycan biosynthesis and metabolism	Glycosaminoglycan degradation	ko00531	3(0.52%)	0(0.00%)	1(0.52%)	0(0.00%)	0(0.00%)	0(0.00%)	0(0.00%)	2(0.81%)	0(0.00%)
Metabolism	Global and Overview	2-Oxocarboxylic acid metabolism	ko01210	3(0.52%)	0(0.00%)	1(0.52%)	0(0.00%)	0(0.00%)	0(0.00%)	1(3.23%)	1(0.40%)	0(0.00%)
Metabolism	Metabolism of cofactors and vitamins	Biotin metabolism	ko00780	3(0.52%)	0(0.00%)	1(0.52%)	0(0.00%)	0(0.00%)	0(0.00%)	0(0.00%)	2(0.81%)	0(0.00%)
Genetic Information Processing	Translation	Aminoacyl-tRNA biosynthesis	ko00970	3(0.52%)	0(0.00%)	2(1.04%)	0(0.00%)	0(0.00%)	0(0.00%)	0(0.00%)	1(0.40%)	0(0.00%)
Metabolism	Glycan biosynthesis and metabolism	Glycosphingolipid biosynthesis - globo series	ko00603	3(0.52%)	0(0.00%)	0(0.00%)	0(0.00%)	0(0.00%)	0(0.00%)	0(0.00%)	3(1.21%)	0(0.00%)
Metabolism	Carbohydrate metabolism	Butanoate metabolism	ko00650	3(0.52%)	0(0.00%)	1(0.52%)	0(0.00%)	0(0.00%)	0(0.00%)	0(0.00%)	2(0.81%)	0(0.00%)
Metabolism	Amino acid metabolism	Valine, leucine and isoleucine degradation	ko00280	3(0.52%)	0(0.00%)	1(0.52%)	1(3.70%)	0(0.00%)	0(0.00%)	0(0.00%)	1(0.40%)	0(0.00%)
Metabolism	Lipid metabolism	Arachidonic acid metabolism	ko00590	3(0.52%)	0(0.00%)	1(0.52%)	0(0.00%)	0(0.00%)	0(0.00%)	1(3.23%)	1(0.40%)	0(0.00%)
Metabolism	Metabolism of cofactors and vitamins	Nicotinate and nicotinamide metabolism	ko00760	2(0.34%)	0(0.00%)	1(0.52%)	0(0.00%)	0(0.00%)	0(0.00%)	0(0.00%)	1(0.40%)	0(0.00%)
Genetic Information Processing	Folding, sorting and degradation	Protein export	ko03060	2(0.34%)	0(0.00%)	2(1.04%)	0(0.00%)	0(0.00%)	0(0.00%)	0(0.00%)	0(0.00%)	0(0.00%)
Metabolism	Glycan biosynthesis and metabolism	Other glycan degradation	ko00511	2(0.34%)	0(0.00%)	1(0.52%)	0(0.00%)	0(0.00%)	0(0.00%)	0(0.00%)	1(0.40%)	0(0.00%)
Metabolism	Carbohydrate metabolism	Citrate cycle (TCA cycle)	ko00020	2(0.34%)	0(0.00%)	1(0.52%)	0(0.00%)	0(0.00%)	0(0.00%)	0(0.00%)	1(0.40%)	0(0.00%)
Genetic Information Processing	Folding, sorting and degradation	RNA degradation	ko03018	2(0.34%)	0(0.00%)	2(1.04%)	0(0.00%)	0(0.00%)	0(0.00%)	0(0.00%)	0(0.00%)	0(0.00%)
Metabolism	Amino acid metabolism	Lysine degradation	ko00310	2(0.34%)	0(0.00%)	1(0.52%)	0(0.00%)	0(0.00%)	0(0.00%)	0(0.00%)	1(0.40%)	0(0.00%)
Metabolism	Metabolism of terpenoids and polyketides	Brassinosteroid biosynthesis	ko00905	2(0.34%)	0(0.00%)	1(0.52%)	0(0.00%)	0(0.00%)	0(0.00%)	1(3.23%)	0(0.00%)	0(0.00%)
Metabolism	Metabolism of cofactors and vitamins	Thiamine metabolism	ko00730	2(0.34%)	0(0.00%)	2(1.04%)	0(0.00%)	0(0.00%)	0(0.00%)	0(0.00%)	0(0.00%)	0(0.00%)
Metabolism	Global and Overview	Degradation of aromatic compounds	ko01220	2(0.34%)	0(0.00%)	0(0.00%)	1(3.70%)	0(0.00%)	0(0.00%)	0(0.00%)	1(0.40%)	0(0.00%)
Metabolism	Amino acid metabolism	Histidine metabolism	ko00340	2(0.34%)	0(0.00%)	1(0.52%)	0(0.00%)	0(0.00%)	0(0.00%)	0(0.00%)	1(0.40%)	0(0.00%)
Metabolism	Metabolism of other amino acids	Taurine and hypotaurine metabolism	ko00430	2(0.34%)	0(0.00%)	2(1.04%)	0(0.00%)	0(0.00%)	0(0.00%)	0(0.00%)	0(0.00%)	0(0.00%)
Metabolism	Amino acid metabolism	Valine, leucine and isoleucine biosynthesis	ko00290	2(0.34%)	0(0.00%)	0(0.00%)	0(0.00%)	0(0.00%)	0(0.00%)	0(0.00%)	2(0.81%)	0(0.00%)
Genetic Information Processing	Replication and repair	Base excision repair	ko03410	2(0.34%)	0(0.00%)	1(0.52%)	0(0.00%)	0(0.00%)	0(0.00%)	0(0.00%)	1(0.40%)	0(0.00%)
Genetic Information Processing	Transcription	RNA polymerase	ko03020	2(0.34%)	0(0.00%)	1(0.52%)	0(0.00%)	0(0.00%)	0(0.00%)	1(3.23%)	0(0.00%)	0(0.00%)
Metabolism	Metabolism of other amino acids	Selenocompound metabolism	ko00450	2(0.34%)	0(0.00%)	0(0.00%)	0(0.00%)	0(0.00%)	0(0.00%)	0(0.00%)	2(0.81%)	0(0.00%)
Metabolism	Metabolism of terpenoids and polyketides	Limonene and pinene degradation	ko00903	1(0.17%)	0(0.00%)	0(0.00%)	0(0.00%)	0(0.00%)	0(0.00%)	0(0.00%)	1(0.40%)	0(0.00%)
Metabolism	Metabolism of cofactors and vitamins	Riboflavin metabolism	ko00740	1(0.17%)	0(0.00%)	0(0.00%)	0(0.00%)	0(0.00%)	0(0.00%)	0(0.00%)	1(0.40%)	0(0.00%)
Metabolism	Energy metabolism	Sulfur metabolism	ko00920	1(0.17%)	0(0.00%)	0(0.00%)	0(0.00%)	0(0.00%)	0(0.00%)	0(0.00%)	1(0.40%)	0(0.00%)
Genetic Information Processing	Replication and repair	Nucleotide excision repair	ko03420	1(0.17%)	0(0.00%)	1(0.52%)	0(0.00%)	0(0.00%)	0(0.00%)	0(0.00%)	0(0.00%)	0(0.00%)
Metabolism	Glycan biosynthesis and metabolism	N-Glycan biosynthesis	ko00510	1(0.17%)	0(0.00%)	1(0.52%)	0(0.00%)	0(0.00%)	0(0.00%)	0(0.00%)	0(0.00%)	0(0.00%)
Metabolism	Glycan biosynthesis and metabolism	Other types of O-glycan biosynthesis	ko00514	1(0.17%)	0(0.00%)	0(0.00%)	0(0.00%)	0(0.00%)	0(0.00%)	0(0.00%)	1(0.40%)	0(0.00%)
Metabolism	Metabolism of terpenoids and polyketides	Monoterpenoid biosynthesis	ko00902	1(0.17%)	0(0.00%)	0(0.00%)	0(0.00%)	0(0.00%)	0(0.00%)	0(0.00%)	1(0.40%)	0(0.00%)
Metabolism	Amino acid metabolism	Lysine biosynthesis	ko00300	1(0.17%)	0(0.00%)	0(0.00%)	0(0.00%)	0(0.00%)	1(4.76%)	0(0.00%)	0(0.00%)	0(0.00%)
Metabolism	Biosynthesis of other secondary metabolites	Flavone and flavonol biosynthesis	ko00944	1(0.17%)	0(0.00%)	0(0.00%)	1(3.70%)	0(0.00%)	0(0.00%)	0(0.00%)	0(0.00%)	0(0.00%)
Environmental Information Processing	Membrane transport	ABC transporters	ko02010	1(0.17%)	0(0.00%)	1(0.52%)	0(0.00%)	0(0.00%)	0(0.00%)	0(0.00%)	0(0.00%)	0(0.00%)
Genetic Information Processing	Replication and repair	DNA replication	ko03030	1(0.17%)	0(0.00%)	1(0.52%)	0(0.00%)	0(0.00%)	0(0.00%)	0(0.00%)	0(0.00%)	0(0.00%)
