# Supplementary material for: Wheat straw increases the defense response and resistance of watermelon monoculture to Fusarium wilt
Source: BMC Plant Biol. 2019 Dec 11;19:551. doi: 10.1186/s12870-019-2134-y (PMC6907359; doi:10.1186/s12870-019-2134-y)
Supplement: Supplementary file 7 — Additional file 7. KEGG pathway enrichment analysis of DEGs in profile 1 and profile 6. [file 12870_2019_2134_MOESM7_ESM.xls]

## Sheet: profile1
Table S5a KEGG pathway enrichment analysis of differentially expressed genes in profile 1
KEGG_A_class	KEGG_B_class	Pathway	profile1 (192)	All (4454)	Pvalue	Qvalue	Pathway ID	Genes	K_IDs
Metabolism	Energy metabolism	Carbon fixation in photosynthetic organisms	12	69	2.96e-05	0.00269499	ko00710	Cla002691;Cla003384;Cla004325;Cla007150;Cla010052;Cla014078;Cla016609;Cla018135;Cla020400;Cla020445;Cla020526;Cla021683	K00855+K01601+K01100+K05298+K14272+K01610+K01623+K03841+K01602+K01807+K00051+K01006
Environmental Information Processing	Signal transduction	Plant hormone signal transduction	26	278	0.000118379	0.00538626	ko04075	Cla001487;Cla002975;Cla006210;Cla006604;Cla007250;Cla007544;Cla007982;Cla008890;Cla009939;Cla011083;Cla011143;Cla011267;Cla012536;Cla012649;Cla013334;Cla014808;Cla015533;Cla016702;Cla018017;Cla018075;Cla018445;Cla018814;Cla021177;Cla021479;Cla023247;XLOC_008843	K13464+K14484+K14491+K14496+K14496+K14484+K14431+K13422+K14492+K14432+K13464+K14497+K13464+K14484+K14500+K14484+K13464+K14515+K14496+K14496+K13464+K14504+K14506+K14484+K16189+K14432
Organismal Systems	Environmental adaptation	Plant-pathogen interaction	14	127	0.00100101	0.0303639	ko04626	Cla001497;Cla003955;Cla004241;Cla005313;Cla005576;Cla006517;Cla006838;Cla009754;Cla010827;Cla013188;Cla014936;Cla018064;Cla018929;Cla021409	K13430+K13448+K05391+K13412+K13448+K13448+K13448+K13420+K13436+K13448+K13456+K13448+K13448+K13456
Metabolism	Lipid metabolism	Glycerolipid metabolism	7	56	0.00957878	0.217917	ko00561	Cla011741;Cla014544;Cla015156;Cla015413;Cla016244;Cla018576;Cla022371	K00901+K00128+K13508+K15918+K00630+K00901+K03715
Metabolism	Carbohydrate metabolism	Amino sugar and nucleotide sugar metabolism	11	131	0.0247661	0.38109	ko00520	Cla000258;Cla001576;Cla002447;Cla008682;Cla010550;Cla013491;Cla014338;Cla015748;Cla018710;Cla019071;Cla019559	K00012+K13648+K12450+K12449+K08679+K13648+K01183+K13648+K01183+K00012+K01183
Metabolism	Carbohydrate metabolism	Starch and sucrose metabolism	18	255	0.0251268	0.38109	ko00500	Cla000258;Cla001224;Cla001576;Cla002241;Cla006270;Cla008123;Cla008766;Cla008967;Cla010229;Cla010550;Cla013491;Cla014927;Cla015748;Cla017715;Cla019071;Cla020675;Cla021759;XLOC_011808	K00012+K01177+K13648+K16055+K01087+K01087+K01177+K01051+K00688+K08679+K13648+K01051+K13648+K00700+K00012+K01176+K01051+K01188
Metabolism	Lipid metabolism	Fatty acid elongation	4	31	0.0423773	0.550905	ko00062	Cla006236;Cla010003;Cla017158;Cla020468	K15397+K10251+K15397+K10258
Organismal Systems	Environmental adaptation	Circadian rhythm - plant	4	35	0.061813	0.574615	ko04712	Cla000304;Cla002194;Cla004583;Cla022315	K12130+K12116+K10143+K16241
Metabolism	Lipid metabolism	alpha-Linolenic acid metabolism	5	51	0.0669098	0.574615	ko00592	Cla003512;Cla007400;Cla011168;Cla012872;Cla015542	K10525+K10526+K05894+K05894+K00454
Metabolism	Carbohydrate metabolism	Glyoxylate and dicarboxylate metabolism	6	67	0.0672414	0.574615	ko00630	Cla003384;Cla010052;Cla015413;Cla016168;Cla020400;XLOC_009413	K01601+K14272+K15918+K02437+K01602+K01637
Cellular Processes	Transport and catabolism	Endocytosis	11	155	0.069459	0.574615	ko04144	Cla003516;Cla006940;Cla007987;Cla008390;Cla008643;Cla011177;Cla011241;Cla013242;Cla018221;Cla020286;Cla020384	K19476+K01115+K19476+K12486+K12196+K12191+K12194+K19476+K03283+K19366+K19476
Metabolism	Metabolism of other amino acids	beta-Alanine metabolism	4	40	0.0916252	0.597244	ko00410	Cla005832;Cla014544;Cla019182;Cla023248	K01580+K00128+K00797+K17839
Metabolism	Metabolism of other amino acids	Taurine and hypotaurine metabolism	2	12	0.091866	0.597244	ko00430	Cla005832;Cla012112	K01580+K10712
Metabolism	Amino acid metabolism	Arginine and proline metabolism	5	56	0.0918838	0.597244	ko00330	Cla014007;Cla014544;Cla019182;Cla022392;Cla023248	K00472+K00128+K00797+K01581+K17839
Metabolism	Global and Overview	Carbon metabolism	15	244	0.102235	0.598109	ko01200	Cla002691;Cla003384;Cla004325;Cla007150;Cla008668;Cla010052;Cla014078;Cla015413;Cla016609;Cla018135;Cla020400;Cla020445;Cla020526;Cla021683;XLOC_009413	K00855+K01601+K01100+K05298+K15634+K14272+K01610+K15918+K01623+K03841+K01602+K01807+K00051+K01006+K01637
Metabolism	Lipid metabolism	Biosynthesis of unsaturated fatty acids	4	42	0.105162	0.598109	ko01040	Cla004356;Cla010003;Cla012720;Cla020468	K10257+K10251+K00507+K10258
Metabolism	Metabolism of cofactors and vitamins	Thiamine metabolism	2	14	0.119824	0.641409	ko00730	Cla008177;Cla018798	K03147+K01662
Metabolism	Metabolism of terpenoids and polyketides	Carotenoid biosynthesis	3	31	0.14723	0.744331	ko00906	Cla000667;Cla005457;Cla016840	K09839+K09843+K06444
Metabolism	Lipid metabolism	Glycerophospholipid metabolism	6	87	0.171228	0.799602	ko00564	Cla005919;Cla006940;Cla011741;Cla015156;Cla016244;Cla018576	K00006+K01115+K00901+K13508+K00630+K00901
Metabolism	Metabolism of terpenoids and polyketides	Terpenoid backbone biosynthesis	4	52	0.184524	0.799602	ko00900	Cla005390;Cla009795;Cla014654;Cla018798	K05356+K14066+K01770+K01662
Human Diseases	Endocrine and metabolic diseases	Insulin resistance	4	52	0.184524	0.799602	ko04931	Cla010229;Cla011267;Cla013613;Cla016975	K00688+K14497+K07198+K01110
Cellular Processes	Transport and catabolism	Regulation of autophagy	3	36	0.201163	0.832085	ko04140	Cla013613;Cla013992;Cla013994	K07198+K08332+K08332
Metabolism	Metabolism of other amino acids	Glutathione metabolism	5	77	0.236938	0.92774	ko00480	Cla011457;Cla014676;Cla018162;Cla019182;Cla022392	K00432+K00799+K00799+K00797+K01581
Metabolism	Metabolism of terpenoids and polyketides	Zeatin biosynthesis	2	22	0.244679	0.92774	ko00908	Cla002932;Cla016833	K00279+K00279
Metabolism	Amino acid metabolism	Cysteine and methionine metabolism	5	82	0.27822	0.961735	ko00270	Cla000483;Cla006634;Cla014652;Cla019182;Cla023356	K01762+K01762+K01762+K00797+K00815
Genetic Information Processing	Translation	Ribosome biogenesis in eukaryotes	5	85	0.303664	0.961735	ko03008	Cla007833;Cla011290;Cla011832;Cla015563;XLOC_009765	K03264+K14521+K14538+K14572+K12619
Metabolism	Carbohydrate metabolism	Pentose phosphate pathway	3	45	0.306487	0.961735	ko00030	Cla016609;Cla018135;Cla020445	K01623+K03841+K01807
Metabolism	Carbohydrate metabolism	Ascorbate and aldarate metabolism	3	45	0.306487	0.961735	ko00053	Cla000258;Cla014544;Cla019071	K00012+K00128+K00012
Metabolism	Metabolism of cofactors and vitamins	Porphyrin and chlorophyll metabolism	3	45	0.306487	0.961735	ko00860	Cla006037;Cla020208;Cla022670	K08099+K13545+K01772
Metabolism	Biosynthesis of other secondary metabolites	Isoquinoline alkaloid biosynthesis	2	27	0.325699	0.987952	ko00950	Cla019483;Cla023356	K00422+K00815
Metabolism	Metabolism of terpenoids and polyketides	Brassinosteroid biosynthesis	1	10	0.356669	0.994722	ko00905	Cla004341	K09588
Metabolism	Metabolism of terpenoids and polyketides	Diterpenoid biosynthesis	2	29	0.357599	0.994722	ko00904	Cla005397;Cla006048	K04125+K04120
Metabolism	Energy metabolism	Photosynthesis	3	50	0.366358	0.994722	ko00195	Cla005311;Cla013020;Cla021131	K02115+K02639+K02113
Metabolism	Amino acid metabolism	Glycine, serine and threonine metabolism	4	74	0.396426	0.994722	ko00260	Cla008668;Cla010052;Cla015413;Cla016168	K15634+K14272+K15918+K02437
Metabolism	Amino acid metabolism	Tryptophan metabolism	2	33	0.419602	0.994722	ko00380	Cla002753;Cla014544	K11816+K00128
Metabolism	Metabolism of cofactors and vitamins	Biotin metabolism	1	14	0.460881	0.994722	ko00780	Cla004958	K00652
Metabolism	Global and Overview	Fatty acid metabolism	4	81	0.464816	0.994722	ko01212	Cla004356;Cla010003;Cla012720;Cla020468	K10257+K10251+K00507+K10258
Genetic Information Processing	Folding, sorting and degradation	SNARE interactions in vesicular transport	2	37	0.478447	0.994722	ko04130	Cla019460;Cla023040	K08486+K08505
Metabolism	Lipid metabolism	Arachidonic acid metabolism	1	15	0.484194	0.994722	ko00590	Cla011457	K00432
Metabolism	Metabolism of cofactors and vitamins	Vitamin B6 metabolism	1	15	0.484194	0.994722	ko00750	Cla015595	K13248
Metabolism	Carbohydrate metabolism	Pyruvate metabolism	4	84	0.493329	0.994722	ko00620	Cla014078;Cla014544;Cla020526;Cla021683	K01610+K00128+K00051+K01006
Environmental Information Processing	Signal transduction	Phosphatidylinositol signaling system	3	62	0.504424	0.994722	ko04070	Cla011741;Cla016975;Cla018576	K00901+K01110+K00901
Metabolism	Carbohydrate metabolism	Pentose and glucuronate interconversions	6	134	0.522518	0.994722	ko00040	Cla000258;Cla008967;Cla014544;Cla014927;Cla019071;Cla021759	K00012+K01051+K00128+K01051+K00012+K01051
Metabolism	Carbohydrate metabolism	Glycolysis / Gluconeogenesis	5	111	0.5259	0.994722	ko00010	Cla008668;Cla014078;Cla014544;Cla016609;Cla018135	K15634+K01610+K00128+K01623+K03841
Metabolism	Glycan biosynthesis and metabolism	Other glycan degradation	1	17	0.527854	0.994722	ko00511	Cla013105	K15923
Metabolism	Amino acid metabolism	Histidine metabolism	1	18	0.548285	0.994722	ko00340	Cla014544	K00128
Metabolism	Glycan biosynthesis and metabolism	Glycosaminoglycan degradation	1	19	0.567836	0.994722	ko00531	Cla010225	K07964
Metabolism	Metabolism of terpenoids and polyketides	Sesquiterpenoid and triterpenoid biosynthesis	1	19	0.567836	0.994722	ko00909	Cla020903	K00511
Metabolism	Amino acid metabolism	Tyrosine metabolism	2	45	0.584536	0.994722	ko00350	Cla019483;Cla023356	K00422+K00815
Metabolism	Carbohydrate metabolism	Butanoate metabolism	1	20	0.586546	0.994722	ko00650	Cla005832	K01580
Metabolism	Metabolism of cofactors and vitamins	Nicotinate and nicotinamide metabolism	1	20	0.586546	0.994722	ko00760	Cla020472	K01081
Metabolism	Biosynthesis of other secondary metabolites	Tropane, piperidine and pyridine alkaloid biosynthesis	1	21	0.604449	0.994722	ko00960	Cla023356	K00815
Genetic Information Processing	Folding, sorting and degradation	Protein export	2	49	0.631328	0.994722	ko03060	Cla002625;Cla019631	K07342+K03070
Metabolism	Amino acid metabolism	Alanine, aspartate and glutamate metabolism	2	51	0.653148	0.994722	ko00250	Cla005832;Cla010052	K01580+K14272
Genetic Information Processing	Translation	Aminoacyl-tRNA biosynthesis	2	52	0.663669	0.994722	ko00970	Cla006725;Cla023103	K14164+K01867
Metabolism	Lipid metabolism	Ether lipid metabolism	1	25	0.668672	0.994722	ko00565	Cla006940	K01115
Environmental Information Processing	Membrane transport	ABC transporters	1	26	0.683035	0.994722	ko02010	Cla010534	K05658
Metabolism	Lipid metabolism	Steroid biosynthesis	1	27	0.696779	0.994722	ko00100	Cla020903	K00511
Metabolism	Amino acid metabolism	Lysine degradation	1	27	0.696779	0.994722	ko00310	Cla014544	K00128
Metabolism	Lipid metabolism	Linoleic acid metabolism	1	27	0.696779	0.994722	ko00591	Cla015542	K00454
Metabolism	Energy metabolism	Oxidative phosphorylation	4	109	0.699288	0.994722	ko00190	Cla005311;Cla006735;Cla018232;Cla021131	K02115+K01507+K01507+K02113
Metabolism	Carbohydrate metabolism	Fructose and mannose metabolism	2	57	0.712475	0.994722	ko00051	Cla016609;Cla018135	K01623+K03841
Metabolism	Lipid metabolism	Sphingolipid metabolism	1	29	0.722513	0.994722	ko00600	Cla014409	K04711
Metabolism	Nucleotide metabolism	Purine metabolism	5	147	0.768231	0.994722	ko00230	Cla002756;Cla004740;Cla007245;Cla015566;Cla020472	K00942+K02324+K01952+K03005+K01081
Metabolism	Energy metabolism	Nitrogen metabolism	1	36	0.796627	0.994722	ko00910	Cla018328	K01674
Cellular Processes	Transport and catabolism	Phagosome	2	68	0.799243	0.994722	ko04145	Cla002625;Cla007567	K07342+K07374
Metabolism	Amino acid metabolism	Arginine biosynthesis	1	38	0.813921	0.994722	ko00220	Cla010052	K14272
Metabolism	Amino acid metabolism	Valine, leucine and isoleucine degradation	1	39	0.822012	0.994722	ko00280	Cla014544	K00128
Metabolism	Glycan biosynthesis and metabolism	N-Glycan biosynthesis	1	39	0.822012	0.994722	ko00510	Cla010039	K00737
Metabolism	Lipid metabolism	Fatty acid degradation	1	40	0.829752	0.994722	ko00071	Cla014544	K00128
Metabolism	Nucleotide metabolism	Pyrimidine metabolism	3	106	0.843435	0.994722	ko00240	Cla004740;Cla015566;Cla020472	K02324+K03005+K01081
Genetic Information Processing	Transcription	RNA polymerase	1	42	0.844242	0.994722	ko03020	Cla015566	K03005
Genetic Information Processing	Replication and repair	Base excision repair	1	42	0.844242	0.994722	ko03410	Cla004740	K02324
Metabolism	Metabolism of cofactors and vitamins	Ubiquinone and other terpenoid-quinone biosynthesis	1	43	0.85102	0.994722	ko00130	Cla023356	K00815
Genetic Information Processing	Folding, sorting and degradation	Ubiquitin mediated proteolysis	3	115	0.880529	0.994722	ko04120	Cla004583;Cla009943;Cla021711	K10143+K04506+K10144
Metabolism	Carbohydrate metabolism	Citrate cycle (TCA cycle)	1	49	0.88595	0.994722	ko00020	Cla014078	K01610
Metabolism	Amino acid metabolism	Phenylalanine, tyrosine and tryptophan biosynthesis	1	49	0.88595	0.994722	ko00400	Cla023356	K00815
Cellular Processes	Transport and catabolism	Peroxisome	2	85	0.888254	0.994722	ko04146	Cla005638;Cla005639	K13337+K13337
Genetic Information Processing	Replication and repair	DNA replication	1	51	0.895677	0.994722	ko03030	Cla004740	K02324
Metabolism	Global and Overview	2-Oxocarboxylic acid metabolism	1	53	0.904578	0.994722	ko01210	Cla010052	K14272
Metabolism	Amino acid metabolism	Phenylalanine metabolism	1	58	0.923662	0.994722	ko00360	Cla023356	K00815
Genetic Information Processing	Replication and repair	Nucleotide excision repair	1	59	0.926996	0.994722	ko03420	Cla004740	K02324
Genetic Information Processing	Folding, sorting and degradation	RNA degradation	2	97	0.927389	0.994722	ko03018	Cla020333;XLOC_009765	K04077+K12619
Metabolism	Carbohydrate metabolism	Galactose metabolism	1	60	0.930185	0.994722	ko00052	Cla009222	K18819
Metabolism	Carbohydrate metabolism	Inositol phosphate metabolism	1	64	0.941615	0.994722	ko00562	Cla016975	K01110
Metabolism	Global and Overview	Biosynthesis of amino acids	5	217	0.96249	0.994722	ko01230	Cla008668;Cla010052;Cla016609;Cla020445;Cla023356	K15634+K14272+K01623+K01807+K00815
Metabolism	Metabolism of other amino acids	Cyanoamino acid metabolism	1	76	0.965885	0.994722	ko00460	XLOC_011808	K01188
Genetic Information Processing	Folding, sorting and degradation	Protein processing in endoplasmic reticulum	4	194	0.972021	0.994722	ko04141	Cla002625;Cla003947;Cla018221;Cla023391	K07342+K14011+K03283+K10666
Genetic Information Processing	Transcription	Spliceosome	3	178	0.985353	0.994722	ko03040	Cla016786;Cla016787;Cla018221	K06063+K06063+K03283
Metabolism	Biosynthesis of other secondary metabolites	Phenylpropanoid biosynthesis	3	183	0.987748	0.994722	ko00940	Cla015891;Cla016911;XLOC_011808	K09755+K00430+K01188
Genetic Information Processing	Translation	RNA transport	2	165	0.994722	0.994722	ko03013	Cla006949;Cla016325	K14291+K03113

## Sheet: profile6
Table S5b KEGG pathway enrichment analysis of differentially expressed genes in profile 6
KEGG_A_class	KEGG_B_class	Pathway	profile6 (248)	All (4454)	Pvalue	Qvalue	Pathway ID	Genes	K_IDs
Metabolism	Biosynthesis of other secondary metabolites	Phenylpropanoid biosynthesis	43	183	6.03e-17	5.61e-15	ko00940	Cla002251;Cla003190;Cla003191;Cla003192;Cla003380;Cla003383;Cla004804;Cla004806;Cla006220;Cla006355;Cla006356;Cla006446;Cla006818;Cla008182;Cla008727;Cla009995;Cla010497;Cla010664;Cla012342;Cla012691;Cla013407;Cla013409;Cla013420;Cla014013;Cla014249;Cla014265;Cla014313;Cla014565;Cla015182;Cla015272;Cla016012;Cla016150;Cla017226;Cla017432;Cla019382;Cla020252;Cla020336;Cla020461;Cla020462;Cla021048…	K00430+K00430+K00430+K00430+K00430+K00430+K01188+K01188+K00430+K00430+K00430+K18368+K01904+K05349+K10775+K13065+K00430+K13066+K12355+K18368+K00430+K00430+K00487+K00430+K00430+K09755+K00430+K00430+K00430+K01188+K00588+K00430+K01904+K09754+K00430+K00430+K00430+K05349+K05349+K00430+K00430+K13065+K05350
Metabolism	Carbohydrate metabolism	Pentose and glucuronate interconversions	21	134	1.18e-05	0.00055	ko00040	Cla000502;Cla000503;Cla001080;Cla002573;Cla002742;Cla002940;Cla003613;Cla004642;Cla005214;Cla010067;Cla011133;Cla012555;Cla014466;Cla015878;Cla016892;Cla018329;Cla019184;Cla019517;Cla020458;Cla020459;Cla022482	K01184+K01184+K01184+K01728+K01728+K01728+K01051+K01728+K01051+K01213+K01051+K01051+K01051+K00011+K00011+K01728+K00128+K01051+K01051+K01051+K01051
Metabolism	Carbohydrate metabolism	Starch and sucrose metabolism	31	255	2.25e-05	0.000698	ko00500	Cla000502;Cla000503;Cla001080;Cla003613;Cla004236;Cla004804;Cla004806;Cla005214;Cla005270;Cla006256;Cla007008;Cla008182;Cla010067;Cla011011;Cla011133;Cla012555;Cla014466;Cla015272;Cla016608;Cla017383;Cla017384;Cla018637;Cla019517;Cla020458;Cla020459;Cla020461;Cla020462;Cla021963;Cla022086;Cla022482;Cla023405	K01184+K01184+K01184+K01051+K01087+K01188+K01188+K01051+K13648+K08679+K00847+K05349+K01213+K13648+K01051+K01051+K01051+K01188+K01179+K00770+K00770+K00695+K01051+K01051+K01051+K05349+K05349+K01179+K01087+K01051+K05350
Metabolism	Biosynthesis of other secondary metabolites	Stilbenoid, diarylheptanoid and gingerol biosynthesis	6	20	0.000560918	0.013	ko00945	Cla009995;Cla013420;Cla016012;Cla017432;Cla022610;Cla022713	K13065+K00487+K00588+K09754+K00517+K13065
Metabolism	Biosynthesis of other secondary metabolites	Flavonoid biosynthesis	6	22	0.000982654	0.0183	ko00941	Cla008896;Cla009995;Cla013420;Cla016012;Cla017432;Cla022713	K00475+K13065+K00487+K00588+K09754+K13065
Metabolism	Metabolism of terpenoids and polyketides	Sesquiterpenoid and triterpenoid biosynthesis	5	19	0.00313652	0.0486	ko00909	Cla000885;Cla001251;Cla007080;Cla022651;XLOC_018259	K15813+K00511+K15812+K00511+K15813
Metabolism	Metabolism of other amino acids	Glutathione metabolism	10	77	0.00965126	0.128	ko00480	Cla010182;Cla014301;Cla017855;Cla018149;Cla018151;Cla018159;Cla018615;Cla018942;Cla021462;Cla022390	K00799+K00434+K00799+K00799+K00799+K00799+K00799+K00799+K00799+K00799
Metabolism	Amino acid metabolism	Phenylalanine metabolism	8	58	0.0140549	0.142	ko00360	Cla006818;Cla008727;Cla013420;Cla013546;Cla013547;Cla016012;Cla017226;Cla020306	K01904+K10775+K00487+K00815+K00815+K00588+K01904+K01426
Metabolism	Amino acid metabolism	Cysteine and methionine metabolism	10	82	0.0147594	0.142	ko00270	Cla003285;Cla013546;Cla013547;Cla014414;Cla016287;Cla017148;Cla017149;Cla017324;Cla018322;Cla021097	K00640+K00815+K00815+K05933+K05933+K00549+K00549+K00789+K00789+K00025
Metabolism	Glycan biosynthesis and metabolism	Glycosphingolipid biosynthesis - globo series	3	10	0.0152833	0.142	ko00603	Cla017976;Cla022883;Cla022885	K01988+K07407+K07407
Metabolism	Metabolism of other amino acids	Cyanoamino acid metabolism	9	76	0.0240994	0.204	ko00460	Cla004804;Cla004806;Cla008182;Cla015272;Cla020461;Cla020462;Cla022837;Cla022839;Cla023405	K01188+K01188+K05349+K01188+K05349+K05349+K08248+K08248+K05350
Metabolism	Carbohydrate metabolism	Fructose and mannose metabolism	7	57	0.0372724	0.289	ko00051	Cla007008;Cla013236;Cla013771;Cla014227;Cla015878;Cla016892;Cla020782	K00847+K01809+K19355+K19355+K00011+K00011+K19355
Metabolism	Lipid metabolism	Ether lipid metabolism	4	25	0.0471625	0.313	ko00565	Cla010581;Cla018886;Cla022324;XLOC_021022	K01114+K01047+K01115+K01115
Metabolism	Metabolism of cofactors and vitamins	Vitamin B6 metabolism	3	15	0.0471918	0.313	ko00750	Cla015440;Cla015592;Cla016847	K06215+K13248+K01733
Metabolism	Carbohydrate metabolism	Amino sugar and nucleotide sugar metabolism	12	131	0.0593559	0.349	ko00520	Cla004217;Cla005270;Cla006256;Cla007008;Cla011011;Cla011349;Cla012157;Cla013236;Cla016656;Cla017383;Cla017384;Cla018709	K01183+K13648+K08679+K00847+K13648+K01784+K00326+K01809+K01183+K00770+K00770+K01183
Metabolism	Lipid metabolism	Linoleic acid metabolism	4	27	0.0600461	0.349	ko00591	Cla018886;Cla019904;Cla019905;XLOC_000009	K01047+K15718+K15718+K15718
Metabolism	Lipid metabolism	Cutin, suberine and wax biosynthesis	4	28	0.0671192	0.358	ko00073	Cla001235;Cla001678;Cla008176;Cla019295	K15398+K13356+K15401+K15400
Metabolism	Biosynthesis of other secondary metabolites	Anthocyanin biosynthesis	2	8	0.0692251	0.358	ko00942	Cla013705;Cla020505	K12937+K12937
Cellular Processes	Transport and catabolism	Phagosome	7	68	0.0821212	0.394	ko04145	Cla001586;Cla001615;Cla007342;Cla009660;Cla011450;Cla022418;Cla022451	K04392+K07374+K07375+K04392+K07375+K07375+K02154
Metabolism	Metabolism of cofactors and vitamins	Ubiquinone and other terpenoid-quinone biosynthesis	5	43	0.0883516	0.394	ko00130	Cla006818;Cla013420;Cla013546;Cla013547;Cla017226	K01904+K00487+K00815+K00815+K01904
Metabolism	Lipid metabolism	Glycerolipid metabolism	6	56	0.0890783	0.394	ko00561	Cla003998;Cla015878;Cla016892;Cla019184;Cla022883;Cla022885	K13508+K00011+K00011+K00128+K07407+K07407
Metabolism	Carbohydrate metabolism	Ascorbate and aldarate metabolism	5	45	0.102712	0.42	ko00053	Cla004750;Cla004752;Cla011751;Cla014301;Cla019184	K00423+K00423+K08232+K00434+K00128
Metabolism	Biosynthesis of other secondary metabolites	Tropane, piperidine and pyridine alkaloid biosynthesis	3	21	0.108282	0.42	ko00960	Cla013546;Cla013547;Cla017923	K00815+K00815+K08081
Metabolism	Amino acid metabolism	Tryptophan metabolism	4	33	0.108469	0.42	ko00380	Cla019184;Cla020306;Cla021467;Cla023448	K00128+K01426+K11816+K03781
Metabolism	Carbohydrate metabolism	Galactose metabolism	6	60	0.114755	0.427	ko00052	Cla011349;Cla015152;Cla015878;Cla016892;Cla022883;Cla022885	K01784+K06611+K00011+K00011+K07407+K07407
Metabolism	Amino acid metabolism	Phenylalanine, tyrosine and tryptophan biosynthesis	5	49	0.134632	0.482	ko00400	Cla006590;Cla008669;Cla013546;Cla013547;Cla022104	K01657+K05359+K00815+K00815+K01626
Metabolism	Global and Overview	Biosynthesis of amino acids	16	217	0.149872	0.516	ko01230	Cla000778;Cla002609;Cla003285;Cla006590;Cla008669;Cla013546;Cla013547;Cla016179;Cla016847;Cla017148;Cla017149;Cla017324;Cla018322;Cla018349;Cla018351;Cla022104	K01620+K01940+K00640+K01657+K05359+K00815+K00815+K01438+K01733+K00549+K00549+K00789+K00789+K01754+K01754+K01626
Metabolism	Metabolism of cofactors and vitamins	Biotin metabolism	2	14	0.181291	0.602	ko00780	Cla004792;Cla012137	K00208+K00059
Metabolism	Lipid metabolism	Steroid biosynthesis	3	27	0.187854	0.602	ko00100	Cla001251;Cla004061;Cla022651	K00511+K01052+K00511
Metabolism	Lipid metabolism	Sphingolipid metabolism	3	29	0.217081	0.673	ko00600	Cla016010;Cla022883;Cla022885	K04710+K07407+K07407
Metabolism	Amino acid metabolism	Glycine, serine and threonine metabolism	6	74	0.228506	0.682	ko00260	Cla000778;Cla015449;Cla016847;Cla018349;Cla018351;Cla021283	K01620+K15919+K01733+K01754+K01754+K15919
Metabolism	Amino acid metabolism	Valine, leucine and isoleucine biosynthesis	2	17	0.243837	0.682	ko00290	Cla018349;Cla018351	K01754+K01754
Metabolism	Metabolism of terpenoids and polyketides	Monoterpenoid biosynthesis	1	5	0.249177	0.682	ko00902	XLOC_011408	K15086
Metabolism	Metabolism of terpenoids and polyketides	Limonene and pinene degradation	1	5	0.249177	0.682	ko00903	Cla022610	K00517
Metabolism	Energy metabolism	Photosynthesis - antenna proteins	2	19	0.286064	0.712	ko00196	Cla009753;Cla011748	K08912+K08914
Metabolism	Metabolism of other amino acids	Selenocompound metabolism	2	19	0.286064	0.712	ko00450	Cla017148;Cla017149	K00549+K00549
Metabolism	Glycan biosynthesis and metabolism	Glycosaminoglycan degradation	2	19	0.286064	0.712	ko00531	Cla016670;Cla017790	K07964+K10532
Metabolism	Glycan biosynthesis and metabolism	Other types of O-glycan biosynthesis	1	6	0.29103	0.712	ko00514	Cla006183	K13667
Metabolism	Carbohydrate metabolism	Butanoate metabolism	2	20	0.307115	0.718	ko00650	Cla005441;Cla023265	K16871+K16871
Metabolism	Lipid metabolism	alpha-Linolenic acid metabolism	4	51	0.315514	0.718	ko00592	Cla005824;Cla015970;Cla017067;Cla018886	K05894+K01723+K10529+K01047
Metabolism	Carbohydrate metabolism	Glyoxylate and dicarboxylate metabolism	5	67	0.316625	0.718	ko00630	Cla012540;Cla015449;Cla021097;Cla021283;Cla023448	K11517+K15919+K00025+K15919+K03781
Metabolism	Energy metabolism	Nitrogen metabolism	3	36	0.324441	0.718	ko00910	Cla002791;Cla017785;Cla023145	K10534+K01674+K10534
Metabolism	Lipid metabolism	Glycerophospholipid metabolism	6	87	0.355497	0.769	ko00564	Cla003998;Cla010581;Cla016389;Cla018886;Cla022324;XLOC_021022	K13508+K01114+K14156+K01047+K01115+K01115
Metabolism	Lipid metabolism	Fatty acid biosynthesis	3	39	0.371055	0.784	ko00061	Cla004792;Cla011373;Cla012137	K00208+K01897+K00059
Metabolism	Metabolism of cofactors and vitamins	Riboflavin metabolism	1	9	0.403151	0.825	ko00740	Cla002493	K14652
Organismal Systems	Environmental adaptation	Plant-pathogen interaction	8	127	0.412218	0.825	ko04626	Cla001877;Cla005204;Cla005206;Cla006384;Cla008732;Cla008830;Cla010322;Cla018603	K13447+K04079+K04079+K13416+K05391+K13448+K02183+K02183
Metabolism	Lipid metabolism	Biosynthesis of unsaturated fatty acids	3	42	0.417057	0.825	ko01040	Cla012137;XLOC_017928;XLOC_019021	K00059+K00507+K00507
Metabolism	Biosynthesis of other secondary metabolites	Isoquinoline alkaloid biosynthesis	2	27	0.448582	0.866	ko00950	Cla013546;Cla013547	K00815+K00815
Environmental Information Processing	Signal transduction	Phosphatidylinositol signaling system	4	62	0.456434	0.866	ko04070	Cla008162;Cla010322;Cla013011;Cla018603	K05857+K02183+K00913+K02183
Metabolism	Global and Overview	Fatty acid metabolism	5	81	0.473388	0.869	ko01212	Cla004792;Cla011373;Cla012137;XLOC_017928;XLOC_019021	K00208+K01897+K00059+K00507+K00507
Metabolism	Carbohydrate metabolism	Inositol phosphate metabolism	4	64	0.481267	0.869	ko00562	Cla008162;Cla010581;Cla013011;Cla014489	K05857+K01114+K00913+K01858
Metabolism	Metabolism of terpenoids and polyketides	Diterpenoid biosynthesis	2	29	0.486075	0.869	ko00904	Cla006992;Cla016164	K04123+K04123
Metabolism	Lipid metabolism	Fatty acid elongation	2	31	0.521948	0.905	ko00062	Cla002289;Cla007470	K15397+K15397
Metabolism	Global and Overview	Degradation of aromatic compounds	1	13	0.525651	0.905	ko01220	Cla013420	K00487
Metabolism	Amino acid metabolism	Alanine, aspartate and glutamate metabolism	3	51	0.546727	0.924	ko00250	Cla002609;Cla005441;Cla023265	K01940+K16871+K16871
Metabolism	Lipid metabolism	Arachidonic acid metabolism	1	15	0.577155	0.958	ko00590	Cla018886	K01047
Environmental Information Processing	Signal transduction	Plant hormone signal transduction	15	278	0.591416	0.965	ko04075	Cla001500;Cla003004;Cla005501;Cla005678;Cla005985;Cla006384;Cla006581;Cla007545;Cla012302;Cla013090;Cla013929;Cla015870;Cla016195;Cla018141;Cla021525	K14488+K14498+K14488+K14488+K14516+K13416+K13946+K14484+K14494+K14505+K14492+K14488+K14496+K14500+K14516
Genetic Information Processing	Folding, sorting and degradation	SNARE interactions in vesicular transport	2	37	0.619136	0.982	ko04130	Cla008403;Cla012140	K08486+K08486
Metabolism	Glycan biosynthesis and metabolism	Other glycan degradation	1	17	0.623088	0.982	ko00511	Cla004975	K01206
Metabolism	Amino acid metabolism	Arginine biosynthesis	2	38	0.63378	0.982	ko00220	Cla002609;Cla016179	K01940+K01438
Metabolism	Amino acid metabolism	Histidine metabolism	1	18	0.644155	0.982	ko00340	Cla019184	K00128
Metabolism	Lipid metabolism	Fatty acid degradation	2	40	0.661744	0.993	ko00071	Cla011373;Cla019184	K01897+K00128
Metabolism	Metabolism of cofactors and vitamins	Nicotinate and nicotinamide metabolism	1	20	0.682835	1	ko00760	Cla018201	K18551
Metabolism	Carbohydrate metabolism	Pyruvate metabolism	4	84	0.696833	1	ko00620	Cla005324;Cla018317;Cla019184;Cla021097	K01759+K01512+K00128+K00025
Cellular Processes	Transport and catabolism	Peroxisome	4	85	0.705736	1	ko04146	Cla001678;Cla011373;Cla012540;Cla023448	K13356+K01897+K11517+K03781
Metabolism	Metabolism of terpenoids and polyketides	Zeatin biosynthesis	1	22	0.717325	1	ko00908	Cla011204	K00279
Metabolism	Amino acid metabolism	Tyrosine metabolism	2	45	0.724171	1	ko00350	Cla013546;Cla013547	K00815+K00815
Metabolism	Energy metabolism	Photosynthesis	2	50	0.776613	1	ko00195	Cla001097;Cla019799	K02639+K02721
Genetic Information Processing	Folding, sorting and degradation	Ubiquitin mediated proteolysis	5	115	0.776872	1	ko04120	Cla001700;Cla004652;Cla004956;Cla008564;Cla017242	K10143+K03364+K03363+K06688+K03363
Metabolism	Amino acid metabolism	Lysine degradation	1	27	0.788072	1	ko00310	Cla019184	K00128
Metabolism	Amino acid metabolism	Arginine and proline metabolism	2	56	0.827894	1	ko00330	Cla019184;Cla020306	K00128+K01426
Metabolism	Energy metabolism	Sulfur metabolism	1	32	0.841166	1	ko00920	Cla003285	K00640
Organismal Systems	Environmental adaptation	Circadian rhythm - plant	1	35	0.866424	1	ko04712	Cla001700	K10143
Cellular Processes	Transport and catabolism	Endocytosis	6	155	0.871744	1	ko04144	Cla013574;Cla014333;Cla017104;Cla021492;Cla022324;XLOC_021022	K19476+K19476+K07937+K05758+K01115+K01115
Cellular Processes	Transport and catabolism	Regulation of autophagy	1	36	0.873921	1	ko04140	Cla019661	K07198
Genetic Information Processing	Translation	mRNA surveillance pathway	4	111	0.874691	1	ko03015	Cla010672;Cla014282;Cla015572;Cla016746	K14396+K14962+K14411+K11584
Metabolism	Amino acid metabolism	Valine, leucine and isoleucine degradation	1	39	0.893987	1	ko00280	Cla019184	K00128
Metabolism	Metabolism of other amino acids	beta-Alanine metabolism	1	40	0.899942	1	ko00410	Cla019184	K00128
Genetic Information Processing	Replication and repair	Base excision repair	1	42	0.910871	1	ko03410	Cla020322	K01246
Metabolism	Carbohydrate metabolism	Pentose phosphate pathway	1	45	0.925075	1	ko00030	Cla000384	K01057
Metabolism	Global and Overview	Carbon metabolism	9	244	0.935214	1	ko01200	Cla000384;Cla003285;Cla012540;Cla015449;Cla018349;Cla018351;Cla021097;Cla021283;Cla023448	K01057+K00640+K11517+K15919+K01754+K01754+K00025+K15919+K03781
Metabolism	Carbohydrate metabolism	Citrate cycle (TCA cycle)	1	49	0.940568	1	ko00020	Cla021097	K00025
Metabolism	Nucleotide metabolism	Pyrimidine metabolism	3	106	0.94082	1	ko00240	Cla009590;Cla009591;Cla011217	K14641+K14641+K01489
Genetic Information Processing	Translation	Aminoacyl-tRNA biosynthesis	1	52	0.950053	1	ko00970	Cla014900	K01893
Human Diseases	Endocrine and metabolic diseases	Insulin resistance	1	52	0.950053	1	ko04931	Cla019661	K07198
Metabolism	Carbohydrate metabolism	Glycolysis / Gluconeogenesis	3	111	0.952169	1	ko00010	Cla008148;Cla018090;Cla019184	K01568+K01568+K00128
Metabolism	Global and Overview	2-Oxocarboxylic acid metabolism	1	53	0.952867	1	ko01210	Cla016179	K01438
Genetic Information Processing	Folding, sorting and degradation	Protein processing in endoplasmic reticulum	6	194	0.964766	1	ko04141	Cla005204;Cla005206;Cla005275;Cla005645;Cla008198;Cla017945	K04079+K04079+K13993+K13993+K13993+K13993
Metabolism	Energy metabolism	Carbon fixation in photosynthetic organisms	1	69	0.981397	1	ko00710	Cla021097	K00025
Metabolism	Nucleotide metabolism	Purine metabolism	2	147	0.998101	1	ko00230	Cla009590;Cla009591	K14641+K14641
Metabolism	Energy metabolism	Oxidative phosphorylation	1	109	0.998207	1	ko00190	Cla022451	K02154
Genetic Information Processing	Translation	RNA transport	1	165	0.999935	1	ko03013	XLOC_019733	K00784
Genetic Information Processing	Transcription	Spliceosome	1	178	0.99997	1	ko03040	Cla020056	K12859
